# Supplementary material for: FlowCLOc, a New Tool for Selecting the Most Appropriate Antibodies in Flow Cytometry
Source: Int J Mol Sci. 2026 Feb 9;27(4):1664. doi: 10.3390/ijms27041664 (PMC12940311; doi:10.3390/ijms27041664)
Supplement: Supplementary file 1 [file ijms-27-01664-s001.zip]

Archive with 9 entries (9 files):
- Figure S1.pdf
- Figure S2.pdf
- Figure S3.pdf
- Figure S4.png
- Figure S5.pdf
- Figure S6.pdf
- FlowCLOc.mp4
- Supplementary Figure captions.pdf
- Supplementary Tables.xlsx
