# Supplementary material for: FlowCLOc, a New Tool for Selecting the Most Appropriate Antibodies in Flow Cytometry
Source: Int J Mol Sci. 2026 Feb 9;27(4):1664. doi: 10.3390/ijms27041664 (PMC12940311; doi:10.3390/ijms27041664)
Supplement: Supplementary file 1 [file ijms-27-01664-s001.zip › Supplementary Tables.xlsx]

## Sheet: Table S1
Table S1. Fluorescence minus one in the BV421 channel for B, T, NKe cells, and monocytes. Reported median fluorescence intensities (MFI) refer to the mean values of three fresh blood samples.
Cell type	MFI
B cells	12.6667
T cells	15
Nke	18
Monocytes	34.6667

## Sheet: Table S2
Table S2. Isotype controls corresponding to the antibodies tested. For each isotype control, the specific clone and the staining temperature are reported,along with the corresponding median fluorescence intensity (MFI) in fWB, cWB, and cPBMCs. The isotype controls were measured on B, T, NKe cells, and monocytes. The mean values of three independent measurements are indicated. nd=not determined.
Isotype	clone	Temperature	MFI on B cells			MFI on T cells			MFI on Nke cells			MFI on Monocytes
			fWB	cWB	cPBMCs	fWB	cWB	cPBMCs	fWB	cWB	cPBMCs	fWB	cPBMCs
Mouse IgG1 k	IS5-21F5	RT	12.6667	10	41	13.3333	11	31.5	16.3333	13	37.5	30.6667	68
Mouse IgG1 k	X40	RT	16.5	nd	30.3333	14.5	nd	23.1667	19.5	nd	25.5	42.5	78.3333
Mouse IgG1 k	X40	37	20	nd	35.5	18.5	nd	24	17	nd	26.5	58.5	114.5
Mouse IgG2a k	G155-178	RT	10	26.6667	23.6667	5.66667	20.6667	14.6667	13.6667	19.6667	22	153.333	357
Mouse IgG2a k	G155-178	37	21	29.3333	26	7.66667	28	16.6667	9	21.3333	24.3333	34.3333	1105.33
Mouse IgG2b k	27-35	RT	8.66667	21	25	8	13.3333	16	8	15	25.3333	18.6667	101
Mouse IgG2b k	27-35	37	20	25.3333	26.3333	8.66667	16.3333	18	9	17	26	35.3333	103.667
Mouse IgM k	G155-228	RT	49.3333	103.333	69.3333	7	31	21.3333	7.66667	24	20.3333	17.6667	53
Rat IgG1 k	R3-34	RT	17.5	61.6667	34	18	12	21	16.5	14	19	38.5	120
Rat IgG1 k	R3-34	37	20.5	79.3333	36.5	19	12.6667	21.5	17	14.3333	20.5	78	139.5
Rat IgG2a k	R35-95	RT	16.5	67.3333	37	17	11.3333	24	15	12.6667	23.5	37	144
Rat IgG2a k	R35-95	37	23	87.3333	31	19	12	22.5	15	13.6667	21.5	69.5	130.5
Rat IgG2b k	R35-38	RT	18	nd	26	18	nd	18.5	16	nd	19	38	668
Rat IgG2b k	R35-38	37	25	nd	27	19	nd	18.5	17	nd	20	58.5	1726.5

## Sheet: Table S3
Table S3. Viability of frozen samples. The reported values refer to 143 participants.
Trait	cWB				cPBMCs
	Mean	Median	Min	Max	Mean	Median	Min	Max
Viable cells% Singlet cells	50.905	49.9601	28.0228	77.1921	91.7153	92.5101	65.3368	97.0311
Viable Lymphocytes% Lymphocytes	98.346	99.0521	79.9269	99.8114	99.2545	99.4248	96.8644	99.8577
Viable Monocytes %Monocytes	nd	nd	nd	nd	98.2534	98.6951	90.4949	99.6855

## Sheet: Table S4
Table S4. Effect of cryopreservation on cell proportions and CD3 and CD19 expression. A paired T-Test was applied to calculate P-values.
Trait name	fWB vs cWB (139 samples)								fWB vs cPBMCs (126 samples)
	fWB			cWB			cWB/fWB	P-value	fWB			cPBMCs			cPBMCs/fWB	P-value
	mean	min	max	mean	min	max			mean	min	max	mean	min	max
B cells %Lymphocytes	9.79332	2.21272	43.1906	10.597	2.57027	45.9948	1.16619	0.0100074	9.65268	2.21272	43.1906	6.27677	0.7151	43.695	0.677697	1.26812e-21
T cells %Lymphocytes	61.1048	17.4662	86.2459	70.4592	36.1693	90.0068	1.21741	3.40441e-19	61.4548	17.4662	86.2459	67.8261	28.0035	89.0742	1.15618	4.03212e-09
NKe %Lymphocytes	28.5793	7.99399	76.1084	18.0116	4.0423	45.9743	0.670764	5.53923e-19	28.3918	7.99399	76.1084	25.3188	6.825	58.5635	0.953427	0.00588243
CD3 (PerCP Cy5.5) on T cells	12075.5	7576.25	17749.8	11437	7619.25	14667.2	0.960657	1.22429e-05	12106.1	7576.25	17749.8	12783.8	6142.4	19967	1.08157	0.0410318
CD19 (Pe-Cy7) on B cells	13713.5	7189.5	29826.1	9811.74	6043.86	13055.4	0.780551	2.44321e-16	13734	7189.5	29826.1	10193	6549.67	13986.2	0.818773	9.47214e-13

## Sheet: Table S5
Table S5. Antibodies that bind B cells. For each antigen, the specific clone, the frequency of positive B cells, and the corresponding median fluorescence intensity (MFI) in fWB, cWB, and cPBMCs are reported. The cWB/fWB and cPBMCs/fWB ratios are indicated in columns I-L. The mean values of three independent measurements are shown. Paired T-tests were used to calculate the statistical significanc…
Antigen	Clone	fWB		cWB		cPBMCs		cWB/fWB		cPBMCs/fWB		cWB vs fWB P-value		cPBMCs vs fWB P-value
		BV421+ B cells %B cells	MFI on BV421+ B cells	BV421+ B cells %B cells	MFI on BV421+ B cells	BV421+ B cells %B cells	MFI on BV421+ B cells	BV421+ B cells %B cells	MFI on BV421+ B cells	BV421+ B cells %B cells	MFI on BV421+ B cells	BV421+ B cells %B cells	MFI on BV421+ B cells	BV421+ B cells %B cells	MFI on BV421+ B cells
CD268	11C1	100	4610.67	100	3473.33	100	3170.33	1	0.747055	1	0.688248	nd	0.0465	nd	0.0356
CD156c	11G2	100	5914.33	100	1581.67	100	1077	1	0.447284	1	0.334743	nd	0.324	nd	0.301
CD45	2D1	100	23953.3	100	27666.3	100	28211	1	1.15712	1	1.17392	nd	0.043	nd	0.138
CD20	2H7	100	11848.5	100	10816.5	100	7387	1	0.905756	1	0.609085	nd	0.143	nd	0.018
CD79b	3A2-2E7	100	4678.67	100	4088.33	100	2475.33	1	0.893735	1	0.507991	nd	0.418	nd	0.0342
CD40	5C3	100	6200	100	3640	100	4279.33	1	0.610361	1	0.717376	nd	0.103	nd	0.164
CD45RA	5H9	100	24329	100	24228	100	31994	1	1.0113	1	1.31601	nd	0.979	nd	0.000972
CD18	6_7	100	1365.67	100	1112.67	100	1057	1	0.823313	1	0.780763	nd	0.111	nd	0.0672
CD49d	9F10	100	1983	100	1842.67	100	1954.33	1	1.00134	1	1.08535	nd	0.754	nd	0.953
CD47	B6H12	100	1116.8	100	2778.6	100	3091.75	1	2.82161	1	3.40354	nd	0.00543	nd	0.015
HLA-B7	BB7.1	100	143.667	100	80	100	640.667	1	1.40962	1	6.23199	nd	0.479	nd	0.368
HLA-A2	BB7.2	100	16	100	22	100	44.6667	1	1.617	1	3.22496	nd	0.102	nd	0.0344
CD79b	CB3-1	100	313	100	1038.67	100	482	1	3.35201	1	1.52137	nd	0.0226	nd	0.463
HLA-C	DT-9	100	43.6667	100	123.333	100	458	1	2.67373	1	11.0647	nd	0.191	nd	0.0805
CD307a	E34-731	100	1388.5	100	1133	100	857.5	1	0.823303	1	0.621457	nd	0.4	nd	0.144
CD180	G28-8	100	1204	100	1493	100	2833	1	1.24101	1	2.35022	nd	0.0647	nd	0.00927
HLA-DR	G46-6	100	11898.5	100	12313	100	7214	1	1.04989	1	0.619932	nd	0.523	nd	0.0202
HLA-A3	GAP.A3	100	1591.33	100	1591.33	100	591.667	1	1.57092	1	1.73104	nd	1	nd	0.433
CD63	H5C6	100	159.333	100	184.667	100	219.333	1	1.145	1	1.35702	nd	0.302	nd	0.121
CD54	HA58	100	1577	100	656.8	100	745.6	1	0.85574	1	1.07288	nd	0.375	nd	0.444
CD45RA	HI100	100	32366.3	100	21374	100	30199	1	0.431545	1	0.939437	nd	0.205	nd	0.399
CD45	HI30	100	26681.3	100	19314.7	100	27638	1	0.725528	1	1.04551	nd	0.0408	nd	0.69
CD19	HIB19	100	3147.67	100	928.333	100	1603	1	0.295851	1	0.513573	nd	0.00504	nd	0.0622
CD147	HIM6	100	1033	100	922.333	100	926.667	1	0.888061	1	0.88767	nd	0.0607	nd	0.434
CD55	IA10	100	2442.5	100	4705.5	100	3650	1	2.03349	1	1.66453	nd	0.009	nd	0.375
CD18	L130	100	2476	100	1722.67	100	1639.67	1	0.698798	1	0.662793	nd	0.022	nd	0.0217
HLA-DR	L243	100	15949	100	16684.7	100	9802.33	1	1.04708	1	0.617484	nd	0.593	nd	0.00216
CD49d	L25	100	1948.67	100	1296.33	100	1643.33	1	0.663184	1	0.873827	nd	0.0137	nd	0.388
CD20	L27	100	23951	100	17659.8	100	12649.8	1	0.737262	1	0.525518	nd	0.000831	nd	0.000641
CD45RA	L48	100	2004	100	4655.33	100	5732.67	1	2.35303	1	2.87148	nd	0.0294	nd	0.0208
CD54	LB-2	100	1071.4	100	211	100	230.2	1	0.959339	1	1.20732	nd	0.386	nd	0.411
CD37	M-B371	100	6274.33	100	5756	100	5529	1	0.930471	1	0.968532	nd	0.454	nd	0.853
HLA-DQ	SK10	100	4586.67	100	2935.33	100	2258.83	1	0.777533	1	0.818181	nd	0.143	nd	0.0811
CD48	TÜ145	100	1332.67	100	951.333	100	933.333	1	0.853049	1	0.78912	nd	0.399	nd	0.289
CD50	TU41	100	11010	100	10278.7	100	10364.3	1	0.975248	1	0.997028	nd	0.708	nd	0.782
Beta2microglobulin	Tu99	100	4739	100	7942.33	100	7178.33	1	1.73966	1	1.57464	nd	0.00881	nd	0.0398
CD98	UM7F8	100	808.333	100	589.333	100	684.333	1	0.739648	1	0.855467	nd	0.0939	nd	0.14
CD45RB	MT4or6B6	100	8109.33	100	17897.3	100	17317	1	2.26479	1	2.20749	nd	0.0103	nd	0.0271
CD84	2G7	88.6532	284	76.4372	275.667	19.2666	584.667	0.872774	1.06179	0.223246	2.18378	0.426	0.92	0.0164	0.0209
CD9	M-L13	22.8505	364.333	16.2161	469	9.72853	687.333	0.702473	1.2942	0.407627	1.90355	0.00315	0.0652	0.00969	0.0415
CD95	DX2	7.9507	1322.67	12.0781	533	8.13013	1080.67	2.2796	0.492882	1.27879	0.868212	0.073	0.174	0.907	0.28
CMRF-56	CMRF-56	8.40545	518	6.0601	469.5	0	nd	0.730768	0.91858	nd	nd	0.225	0.525	0.116	nd
FceR1alpha	AER-37	5.7451	640	0.0340667	nd	0	nd	0.0548922	nd	nd	nd	0.306	nd	0.303	nd
PEAR1	492621	19.8808	151.333	0	nd	0	nd	nd	nd	nd	nd	0.0305	nd	0.0308	nd
CD249	2D3/APA	50.2938	1364.67	12.4541	289.333	0.0189667	nd	0.33241	1.12451	0.000205429	2.43377	0.238	0.46	0.164	nd
CLIP	CerCLIP	49.3228	402.667	41.0062	436.333	28.229	745.667	0.81844	1.15351	0.579493	1.91921	0.131	0.76	0.0743	0.0284
CD31	MBC_78.2	91.4538	362	92.7637	348.667	96.1996	389	1.01455	0.972084	1.0522	1.08229	0.633	0.614	0.276	0.648
BAH-1	BAH-1	3.2975	327.333	0	nd	0	nd	nd	nd	nd	nd	0.00691	nd	0.00792	nd
CD242	729632	38.2506	658.333	20.3061	246.333	0.0501333	nd	1.12863	1.03303	0.00277573	nd	0.572	0.492	0.278	nd
CD238	BRIC 203	32.2155	409.333	7.80013	728.333	0.0926	nd	0.240451	1.88118	0.00299602	nd	0.00125	0.149	0.00108	nd
CD360	17A12	60.629	111	53.0086	100.667	0.202133	2464.33	0.869639	0.920493	0.00343718	22.5584	0.0467	0.434	0.0224	0.0083
CD49c	C3II-1	33.0291	279.333	21.786	407.667	9.92747	805.333	0.895534	1.46508	0.578036	2.90526	0.491	0.00911	0.346	0.0252
CD49b	AK-7	19.1455	479.667	0	nd	0	nd	nd	nd	nd	nd	0.119	nd	0.119	nd
CD151	14A2.H1	42.0423	1422.67	19.0927	410	0.177933	7673.67	0.462354	0.39788	0.0052907	8.09853	0.244	0.236	0.241	0.166
CD49b	12F1	16.328	548.667	0	nd	0	nd	nd	nd	nd	nd	0.0747	nd	0.0745	nd
ASGPR1	8D7	1.82453	313.333	0	nd	0	nd	nd	nd	nd	nd	0.0937	nd	0.0916	nd
CD239	B64	13.5663	405.667	3.9701	270	0.127533	2785.33	0.313049	0.664144	0.00881651	6.92702	0.0717	0.00188	0.0283	0.0101
Axl	108724	1.67193	474.667	0	nd	0	nd	nd	nd	nd	nd	0.278	nd	0.279	nd
CD221	1H7	25.2939	172	19.8819	194.667	0.239233	2531.33	0.913073	1.13452	0.0119192	14.8067	0.48	0.0276	0.105	0.00502
CD226	DX11	13.0508	478.333	6.01477	192.333	2.7113	495.333	0.474299	0.403968	0.19855	1.06401	0.0522	0.0102	0.0166	0.857
CD13	L138	4.13567	299	0.968667	751.333	1.73067	919.333	0.231319	2.62523	0.410043	3.97542	0.00202	0.0196	0.0594	0.268
CD152	BNI3	31.5973	2444.33	0	nd	0	nd	nd	nd	nd	nd	0.398	nd	0.398	nd
Mer	125518	3.1763	256.333	2.3763	212.333	1.84207	465	0.800333	0.845258	0.910976	1.88069	0.244	0.211	0.566	0.0442
CD307c	H57-597	95.6981	2024	56.0683	342	3.2599	736	0.592968	0.169655	0.0340793	0.365155	0.455	0.0367	0.0133	0.0675
CD49f	GoH3	19.1716	910.667	7.25213	155	1.3575	694.333	0.396895	0.174261	0.0822051	0.774358	0.0547	0.0169	0.0387	0.11
CD248	B1/35	34.6107	1149.67	8.81277	240.667	1.58913	486.667	1.06951	0.949943	0.251623	1.77778	0.395	0.45	0.357	0.566
Ig Lambda light chain	1-155-2	42.4921	19043	32.4105	436.5	4.71425	4022	0.776951	0.0229195	0.108728	0.211245	0.252	0.000766	0.00575	0.00773
CD42a	ALMA16	10.6933	4494	3.25253	944.333	1.17453	2395	0.311222	0.213162	0.111647	0.535064	0.0228	0.0138	0.012	0.0166
CD61	RUU-PL7F12	11.0324	4127.67	14.0644	345	1.1775	3127.33	1.47174	0.0865831	0.111867	0.747382	0.61	0.00721	0.0497	0.0941
AlkalinePhosphatase	B4-78	10.3249	258.333	7.3147	265.667	1.16013	5429	0.733835	1.06429	0.117797	21.8561	0.211	0.85	0.116	0.216
CD61	VI-PL2	13.5548	4660	13.4645	530.333	1.5354	2771.33	1.19977	0.116092	0.127709	0.588288	0.991	0.00828	0.104	0.00149
CD42b	HIP1	15.5398	2990	1.28143	1104.67	1.7618	2535.67	0.0838502	0.370192	0.132863	0.855031	0.0435	0.00305	0.0632	0.27
CD62P	AK4	4.54233	393	0.374167	1754.67	0.337367	1339	0.104342	4.54298	0.133293	3.49216	0.208	0.0325	0.213	0.00166
CD15	MMA	6.73617	1131.33	49.1556	358.667	0.880933	1553.33	7.72037	0.329721	0.13453	1.35868	0.0049	0.0455	0.0283	0.14
CD36	CLB-IVC7	11.7341	2133.33	5.34277	577	1.67453	1657.67	0.473405	0.31426	0.145677	0.852133	0.0624	0.155	0.0162	0.366
Ig Kappa light chain	TB28-2	55.1045	8520.67	1.12533	1319	9.69457	2773.33	0.0194724	0.154125	0.171934	0.32772	0.0033	0.00189	0.00402	0.00832
CD13	WM15	0.2495	2643.33	0.441433	556.333	0.8169	874.667	2.40974	0.218337	3.4978	0.323066	0.168	0.0235	0.14	0.0128
IgE	G7-26	1.43113	555.333	0.116133	1612.67	0.249	1721.33	0.0828248	3.02345	0.175181	3.15788	0.00476	0.0747	0.00593	0.000136
CD62P	AC1.2	3.7106	455.333	0.651833	1195	0.7381	1537.67	0.181831	2.62424	0.215085	3.37787	0.0666	0.000537	0.0688	0.000547
CD321	M-Ab-F11	27.7838	4572.33	13.8895	16139.3	0.0749667	8816	0.329816	8.46901	0.242232	7.1636	0.315	0.235	0.195	0.444
CD25	2A3	69.1908	1201.5	8.49325	1205.5	23.8673	1873	0.185128	0.915825	0.257875	5.83097	0.277	0.425	0.183	0.831
CD16	3G8	6.30087	320.667	12.5794	438	1.2264	331.667	3.89154	1.412	0.261831	1.0668	0.613	0.257	0.157	0.885
CD41a	HIP8	11.4043	8729	22.0877	523	3.00683	2358.33	2.10033	0.0646716	0.267826	0.260165	0.16	0.0162	0.0564	0.00368
CD200R	OX-108	23.5277	268.333	20.9161	228	8.02303	2286	0.9107	0.844313	0.291725	10.0394	0.482	0.143	0.122	0.175
CD5	L17F12	46.9035	425	17.2176	809	11.2648	1394	0.462725	2.03403	0.29746	3.42426	0.235	0.0634	0.156	0.000461
CD243	UIC2	38.4443	3829	0.476167	1380.33	0.0379333	23525	1.31658	2.63284	0.302978	4.63371	0.295	0.423	0.292	0.331
CD26	L272	0.956733	395.333	0.138767	4576.67	0.3012	3070.67	0.135418	12.6951	0.31921	8.21505	0.00499	0.0574	0.0186	0.0125
CD5	UCHT2	49.4294	674.333	15.9992	652	12.1315	1057	0.489373	1.06906	0.341286	1.91024	0.314	0.886	0.24	0.362
CD267	1A1-K21-M22	44.159	133	14.14	207.5	9.5525	369.5	0.331238	1.56038	0.258374	2.77844	0.294	0.0299	0.325	0.00673
CD148	A3	90.3793	970.333	26.1725	68900.7	37.9355	34493.7	0.320344	93.2304	0.423988	46.1236	0.171	0.189	0.117	0.424
CD150	A12	67.249	315	17.5957	1830	32.9723	1186.33	0.274735	5.67339	0.438495	3.69212	0.168	0.204	0.0855	0.407
CD10	W8E7	9.5913	536.667	7.27983	287.667	5.5485	730.667	0.96919	0.575164	0.452776	1.74667	0.447	0.159	0.172	0.55
CD15	W6D3	4.11853	885.667	6.88687	516.667	2.02903	769.667	1.67293	0.884615	0.470566	1.28191	0.0468	0.356	0.0235	0.732
CD123	9F5	49.9258	402	39.4376	273.5	23.3773	345.5	0.783321	0.682203	0.475266	0.868815	0.0172	0.11	0.151	0.357
CD123	7G3	54.308	427.5	38.275	383.5	25.679	424	0.686101	0.922854	0.475686	1.00846	0.258	0.662	0.102	0.95
CD38	HB7	84.5236	962.333	70.1403	649	37.9392	1520	0.846231	0.694823	0.482648	1.49007	0.33	0.203	0.195	0.493
CD23	EBVCS-5	68.7987	1818.67	46.5623	1322.33	36.2264	1532	0.669312	0.725421	0.509829	0.871843	0.0138	0.00691	0.0318	0.426
IgG	G18-145	10.843	18194.3	0.2798	1120.5	5.3132	1608	0.0176155	0.0419875	0.5134	0.0881151	0.0501	0.0272	0.0887	0.00114
CD38	HIT2	84.9776	922.333	71.8777	849.667	42.6348	1286	0.859327	0.971657	0.536918	1.34481	0.306	0.788	0.239	0.301
CD29	MAR4	32.4483	1313.33	22.0793	39265.3	17.4533	991	0.665894	35.8288	0.548432	0.467978	0.445	0.428	0.234	0.253
CD1c	F10/21A3	58.8232	667	49.7396	564.667	34.4052	860	0.84717	0.850424	0.579592	1.29702	0.19	0.166	0.0137	0.0198
CD124	hIL4R-M57	51.7927	539.5	47.9728	304.5	30.3215	300.5	0.926257	0.56523	0.591263	0.553556	0.0382	0.0701	0.187	0.00266
CD23	M-L233	64.9831	1489.33	48.601	1090.33	39.3172	855	0.754834	0.74507	0.609965	0.58034	0.0734	0.105	0.067	0.0388
CD73	AD2	81.993	4385.67	81.2696	2338.67	76.4488	3463.5	0.99149	0.552122	0.623107	0.479917	0.179	0.0715	0.00856	0.249
CD31	L133-1	89.606	1146.33	88.6274	819.333	57.0379	13472.3	0.98963	0.708045	1.00555	0.803855	0.78	0.00631	0.966	0.215
CD11b	D12	35.123	561	33.9756	1077.67	19.5529	821.667	0.941712	1.96095	0.657966	1.45563	0.797	0.00178	0.3	0.138
CD62L	SK11	94.2372	5517.67	68.0221	7727.33	62.3772	4385.33	0.72176	1.42313	0.664788	0.794111	0.0128	0.0324	0.125	0.141
CD6	M-T605	70.9677	470.667	63.2647	492.667	46.5349	548.333	0.916533	1.09016	0.687933	1.21395	0.326	0.79	0.136	0.382
CD58	L306-4	62.9708	224	34.5905	659.667	36.0781	623	0.652523	2.94599	0.694513	2.78751	0.369	0.00175	0.316	0.000955
CD62L	DREG-56	93.7088	5730.67	66.8766	3612	65.9734	3441.67	0.714042	0.638549	0.708328	0.597969	0.00529	0.134	0.163	0.116
CD11b	ICRF44	30.559	405	22.5784	471.667	21.6971	410.333	0.760816	1.20467	0.745435	1.0245	0.184	0.398	0.3	0.721
CD10	MEM-78	10.3286	475.333	7.72073	358.667	7.6668	651.667	0.783544	0.759422	0.783106	1.37318	0.205	0.083	0.213	0.00272
CD43	L60	30.711	428	16.1505	2272.67	24.4289	1557.67	0.535972	5.30578	0.798202	3.63109	0.0597	0.00502	0.0363	0.0085
CD305	DX26	94.1121	2626.5	90.3191	2137.5	82.7455	1115	0.959695	0.816334	0.879372	0.428156	0.0123	0.175	0.337	0.104
CD10	HI10a	10.6974	516	9.47633	346	8.61843	550.333	0.947574	0.675542	0.881509	1.06647	0.56	0.0693	0.258	0.0853
IgD	IA6-2	79.6344	6479.67	76.411	5596.33	70.4141	3769.67	0.957825	0.863372	0.881589	0.577879	0.227	0.114	0.181	0.0561
CD58	1C3	65.3223	435.333	36.2183	720	51.394	645.667	0.569691	1.97511	0.911085	1.70562	0.115	0.268	0.627	0.244
CD11c	B-ly6	13.7145	590.667	11.8204	607	10.5172	683.667	0.830359	1.01647	0.920619	1.15739	0.00454	0.839	0.568	0.0028
CD43	1G10	27.7469	426.667	21.5604	2128	25.2535	1763	0.775546	5.01087	0.924351	4.13409	0.136	0.00279	0.491	0.0187
CD44	G44-26	98.7447	7049.67	99.5774	20021.7	91.9658	24374.3	1.00844	2.8427	0.931526	3.34143	0.0469	0.0237	0.29	0.0979
CD72	J4-117	93.0371	8630.33	93.23	5162.67	89.2209	3897.67	1.0018	0.604634	0.958592	0.458019	0.905	0.0613	0.319	0.0327
CD35	E11	96.5802	6335	97.5047	4484.33	92.9108	5568.33	1.00966	0.722038	0.961609	0.883099	0.264	0.291	0.134	0.251
CD39	TU66	90.2363	617	87.8211	764.333	87.0633	687.667	0.975561	1.54876	0.964968	1.46422	0.373	0.547	0.299	0.814
CD44	L178	98.6872	7777.67	99.3375	15955	95.8019	22613.3	1.0066	2.09542	0.970673	2.89958	0.0347	0.013	0.22	0.0456
CD31	WM59	92.3257	1123.33	92.5252	1061	90.0561	899.667	1.00219	0.942955	0.97539	0.802167	0.885	0.0048	0.0913	0.0462
CD21	B-ly4	96.2772	4990	95.1128	2935	94.8559	2877.33	0.987893	0.593331	0.985223	0.59141	0.0268	0.0264	0.0197	0.0653
CD21	1048	89.646	5311.33	91.4207	4192.33	89.6149	2997.67	1.02012	0.795528	1.00026	0.579795	0.212	0.0515	0.985	0.0796
CD32	3D3	96.0603	784.667	97.6904	2949.67	96.4753	2979.33	1.01723	4.10616	1.00437	4.10873	0.162	0.00474	0.604	0.013
CD11c	S-HCL-3	15.825	964.667	11.1258	813.333	16.1571	1002.67	0.711137	0.848401	1.09917	1.04682	0.153	0.0834	0.91	0.648
CD298	P-3E10	41.9034	748.333	44.0807	654	47.899	978	1.00122	0.882523	1.18254	1.3186	0.725	0.4	0.101	0.0469
CD165	SN2	24.8745	910.333	24.9653	787.667	30.1234	846	1.00933	0.876272	1.21124	0.928885	0.897	0.244	0.367	0.0227
CD307eps	509F6	15.4337	208.333	13.8846	173.667	3.29893	634	0.962583	0.84256	0.270882	3.09932	0.808	0.243	0.101	0.0621
IgM	UCH-B1	47.3806	7634.33	19.4353	1631	58.3062	2658	0.392182	0.219273	1.25825	0.343535	0.00953	0.015	0.184	0.00165
CD27	M-T271	31.9858	1482.33	34.5351	680.333	38.8366	1212.33	1.09525	0.459664	1.30172	0.818333	0.119	0.00379	0.218	0.0415
CD24	ML5	79.5245	2310	79.8052	1217.33	94.432	5601.33	1.00587	0.558072	1.30203	2.72419	0.57	0.139	0.432	0.314
CD53	HI29	73.2987	7187	99.8397	6074	80.8338	8790.67	2.23509	1.20444	1.34843	1.44186	0.415	0.716	0.411	0.589
CD27	L128	32.2826	2458.33	34.835	1203	39.768	1982.67	1.1103	0.48838	1.36487	0.805989	0.0998	0.00148	0.213	0.0341
IgA	IS11-8E10	6.4225	680	8.42227	322.667	8.96167	853.333	1.34015	0.469131	1.40009	1.26006	0.0888	0.0147	0.0781	0.0217
CD44	515	77.5994	15618	97.4175	22966.3	93.6712	20775	1.5328	1.52506	1.44504	1.35869	0.43	0.0745	0.457	0.0287
CD277	232-5	51.0984	2137.25	57.8062	1922.25	73.0668	1763.5	1.2673	0.940434	1.50595	0.848257	0.216	0.455	0.00512	0.137
CD26	M-A261	43.5084	1205	11.7635	280.333	0.3639	2970.33	0.306533	1.02834	0.0128442	10.9707	0.223	0.453	0.208	0.169
CD166	3A6	34.5202	925.5	0.07065	nd	51.139	948	nd	nd	1.60508	1.02296	0.178	nd	0.317	0.585
CD11b	CBRM1/5	4.46785	191.333	0.0029	nd	nd	nd	nd	nd	nd	nd	0.294	nd	nd	nd
CD170	1A5/CD170	87.6521	395.667	61.7902	310.667	17.2664	478	0.706609	0.810333	0.1946	1.43737	0.166	0.212	0.0118	0.0965
CD200	MRC_OX-104	80.8629	394.75	77.1444	329	50.2777	333.667	0.952362	0.835167	0.607678	0.607182	0.371	0.0484	0.144	0.126
CD31	M89D3	90.4401	1089.67	91.1363	879	92.9919	863	1.00758	0.800882	1.01042	0.768852	0.312	0.0455	0.768	0.211
CD327	767329	22.3548	725.5	23.2155	577	15.9545	541	0.949212	0.783345	0.703988	0.751012	0.309	0.188	0.444	0.416

## Sheet: Table S6
Table S6. Antibodies that bind T cells. For each antigen, the specific clone, the frequency of positive T cells and the corresponding median fluorescence intensity (MFI) in fWB, cWB, and cPBMCs are reported. The cWB/fWB and cPBMCs/fWB ratios are indicated in columns I-L. The mean values of three independent measurements are shown. Paired T-tests were used to calculate the statistical significance…
Antigen	Clone	fWB		cWB		cPBMCs		cWB/fWB		cPBMCs/cWB		cWB vs fWB P-value		cPBMCs vs fWB P-value
		BV421+ T cells %T cells	MFI on BV421+ T cells	BV421+ T cells %T cells	MFI on BV421+ T cells	BV421+ T cells %T cells	MFI on BV421+ T cells	BV421+ T cells %T cells	MFI on BV421+ T cells	BV421+ T cells %T cells	MFI on BV421+ T cells	BV421+ T cells %T cells	MFI on BV421+ T cells	BV421+ T cells %T cells	MFI on BV421+ T cells
Beta2microglobulin	Tu99	100	3384.67	100	6341	100	7144	1	1.90393	1	2.2269	nd	0.166	nd	0.0698
CD100	A8	100	2534	100	294.667	100	1854.67	1	0.166799	1	0.78969	nd	0.0966	nd	0.278
CD102	CBR-1C2/2	100	2104.33	100	1119.33	100	1153	1	0.529098	1	0.546894	nd	0.000591	nd	0.00183
CD119	GIR-208	100	162.333	100	159.333	100	59.3333	1	0.979857	1	0.364771	nd	0.816	nd	0.00022
CD132	AG184	100	120	100	74.5	100	81	1	0.616368	1	0.667061	nd	0.0903	nd	0.219
CD132	TUGh4	100	750	100	338.333	100	264	1	0.468156	1	0.358105	nd	0.062	nd	0.0279
CD147	HIM6	100	1022	100	1189.5	100	1003	1	1.16111	1	0.980655	nd	0.397	nd	0.65
CD148	A3	100	330.333	100	211	100	300.667	1	0.641132	1	0.920103	nd	0.0172	nd	0.465
CD162	KPL-1	100	6302.67	100	3233	100	5958.33	1	0.513465	1	0.944855	nd	0.0738	nd	0.541
CD164	N6B6	100	279	100	1061.33	100	682.667	1	4.60412	1	2.97206	nd	0.0131	nd	0.0444
CD2	L303-1	100	6498.67	100	5032.33	100	3463.5	1	0.777864	1	0.34641	nd	0.109	nd	0.0244
CD2	RPA-2.10	100	9991	100	6982	100	4217.5	1	0.699707	1	0.42321	nd	0.0972	nd	0.0924
CD2	S5-2	100	11223.5	100	10073.5	100	5761.75	1	0.906477	1	0.516069	nd	0.415	nd	0.00348
CD205	MMRI-7	100	343.5	100	805	100	658.5	1	2.36925	1	1.91487	nd	0.0333	nd	0.0539
CD217	133617	100	130.333	100	109.333	100	128.667	1	0.839393	1	0.995654	nd	0.0226	nd	0.814
CD217	W23-251	100	231.667	100	180.667	100	201.333	1	0.777805	1	0.864031	nd	0.0102	nd	0.0614
CD229	HLy9_1.25	100	1184	100	894.333	100	1118.33	1	0.757829	1	0.949441	nd	0.0413	nd	0.443
CD277	232-5	100	2414.8	100	2018.4	100	1777	1	0.86208	1	0.765281	nd	0.121	nd	0.0633
CD278	DX29	100	111.667	100	104	100	118	1	0.959644	1	1.13505	nd	0.654	nd	0.843
CD298	P-3E10	100	1078	100	831.333	100	1168.67	1	0.773364	1	1.08579	nd	0.13	nd	0.415
CD3	SK7	100	14060.7	100	7078	100	3542	1	0.669282	1	0.334873	nd	0.358	nd	0.228
CD317	Y129	100	300.333	100	324.667	100	271.333	1	1.08531	1	0.90237	nd	0.24	nd	0.055
CD321	M-Ab-F11	100	901.667	100	756.333	100	567	1	0.846715	1	0.625775	nd	0.131	nd	0.0305
CD3epsilon	HIT3alfa	100	15524	100	10775	100	1535.33	1	0.742767	1	0.112284	nd	0.264	nd	0.0579
CD3epsilon	OKT3	100	11628	100	8116.67	100	1733	1	0.790161	1	0.191041	nd	0.38	nd	0.117
CD44	515	100	20900.3	100	38362	100	39506.7	1	1.91943	1	1.93046	nd	0.00253	nd	0.011
CD45	2D1	100	34662.3	100	38405.7	100	35980.3	1	1.1174	1	1.04154	nd	0.212	nd	0.51
CD45	HI30	100	36965	100	24826	100	35175	1	0.676405	1	0.959008	nd	0.0369	nd	0.526
CD46	E4-3	100	5209	100	4946.33	100	3038	1	0.975255	1	0.584766	nd	0.641	nd	0.0328
CD47	B6H12	100	1175	100	3618.25	100	4001.67	1	3.11124	1	3.44122	nd	0.000404	nd	0.00932
CD48	TÜ145	100	2029	100	1617	100	1934	1	0.872104	1	1.02609	nd	0.377	nd	0.777
CD5	L17F12	100	10823.3	100	10037.3	100	10402	1	0.928467	1	0.960779	nd	0.216	nd	0.0701
CD5	UCHT2	100	7670.33	100	5071.33	100	6412	1	0.71954	1	0.911386	nd	0.262	nd	0.51
CD81	JS-81	100	6064.67	100	5122	100	4225.67	1	0.838276	1	0.687277	nd	0.164	nd	0.0566
CD96	6F9	100	257.333	100	235.667	100	302.667	1	0.918361	1	1.17829	nd	0.102	nd	0.167
CD97	VIM3b	100	561.333	100	1215.33	100	1196.33	1	2.17861	1	2.14005	nd	0.00884	nd	0.00435
CD98	UM7F8	100	1266.67	100	887.333	100	861.333	1	0.70479	1	0.682162	nd	0.0355	nd	0.0179
CD221	1H7	33.7472	192.333	24.9944	184.333	0.0125333	nd	0.746298	0.959243	nd	nd	0.0638	0.27	0.0228	nd
CD242	729632	12.0225	156	7.98247	294.667	2.0725	631	0.673733	1.89403	0.171337	4.05034	0.141	0.0223	0.00603	0.0358
CD212	2-4E6	33.3885	229.667	31.1445	169.667	1.69993	753.333	0.996754	0.744108	0.0727834	3.2826	0.457	0.0407	0.131	0.0159
CD21	B-ly4	15.5714	202.333	10.9994	203.333	2.08243	593.333	0.739189	1.03105	0.131921	2.97397	0.233	0.978	0.0389	0.0103
CD63	H5C6	35.8884	229.667	32.6934	513.667	5.34843	736.333	0.889493	2.22146	0.154132	3.22029	0.801	0.056	0.0163	0.0045
CD238	BRIC 203	24.2769	462.833	4.44013	931	1.0534	26137.8	0.153368	2.04711	0.0321513	41.8043	0.00260122	0.0667892	0.00178458	0.384089
CD235a	GA-R2(HIR2)	19.055	387.8	4.10862	5736.6	1.16454	46356.8	0.273495	38.6356	0.0378292	159.735	0.0755128	0.0679424	0.0448325	0.141028
CD21	1048	13.9714	228.667	8.6643	291.333	4.58663	610.667	0.619629	1.2738	0.334893	2.68191	0.00714	0.00475	0.0204	0.0097
PEAR1	492621	17.1125	139.333	1.9002	217	1.14557	722.667	0.106287	1.57691	0.0668945	5.27144	0.00773	0.0763	0.0114	0.00775
CD4v4	L120	61.2159	85.6667	0.0344333	nd	0.5579	1443	0.000632867	nd	0.00888467	nd	0.00863	nd	0.00837	nd
CD200	MRC-OX-104	13.4069	173.333	8.40407	181.333	3.66667	501.333	0.66016	1.09322	0.317332	3.256	0.131928	0.825619	0.0986786	0.306684
CD49c	C3II-1	34.5477	309.667	36.283	355.333	0.5972	1594.67	1.06476	1.14492	0.018281	5.18361	0.473	0.194	0.0271	0.0116
CD54	LB-2	48.1917	163.667	16.0492	4418	0.8563	4742	0.322272	24.3797	0.0187953	26.2698	0.183	0.299	0.0146	0.268
CD239	B64	13.7785	359.333	2.68327	386	0.3661	926	0.217646	1.07453	0.0256543	2.63422	0.0662	0.408	0.0426	0.017
CD9	M-L13	13.8625	336.333	1.18877	1035.33	0.618133	1378	0.0850403	3.29207	0.0441597	4.41388	0.00546	0.0192	0.00564	0.0189
CD49b	AK-7	16.3796	521.333	4.37113	249.333	1.2036	717.667	0.760014	0.488892	0.161373	1.39874	0.272	0.0422	0.186	0.0825
CD42a	ALMA16	11.67	4101.67	5.1893	576	0.7643	3879.33	0.455239	0.142652	0.0665933	0.963932	0.0395	0.0125	0.00858	0.639
CD94	HP-3D9	5.7716	1783	5.29213	1635	0.3872	5005.33	0.875591	1.0012	0.085912	7.26653	0.289	0.698	0.101	0.0962
CD61	RUU-PL7F12	11.1741	3804.33	6.93103	432.333	0.961467	3218.33	0.727153	0.113899	0.089508	0.843886	0.372	0.00341	0.0544	0.00735
CD49b	12F1	16.7833	462.333	2.99	973.333	1.5482	922.333	0.152756	2.50712	0.099917	1.98974	0.0381	0.518	0.0612	0.0456
CD61	VI-PL2	12.7585	4270	8.64257	489.333	1.36067	3529	0.793881	0.118364	0.118875	0.83258	0.5	0.0208	0.0866	0.111
CD41a	HIP8	12.0964	7659	17.0384	416.667	1.38443	3241	1.49375	0.0575167	0.119813	0.427101	0.318	0.0156	0.0211	0.0197
HLA-DR	G46-6	17.6669	407.25	12.7778	613	2.09575	25719	0.732629	1.59666	0.140359	60.1538	0.0836	0.0458	0.0179	0.186
CD62P	AK4	2.5143	507.667	1.43563	226.667	1.19117	477	0.739459	0.449519	0.678993	0.963738	0.358	0.0117	0.28	0.794
CD42b	HIP1	14.7198	2890.67	1.62113	709.667	1.79677	1899.67	0.113273	0.244671	0.14216	0.661309	0.0481	0.000143	0.0676	0.0537
CD357	V27-580	9.70877	164.667	8.64053	393	1.98267	456	0.851903	2.40153	0.195886	2.76835	0.386	0.106	0.0298	0.0376
CD62P	AC1.2	2.9314	485	3.42403	213.333	1.47917	662	1.36332	0.440147	0.609179	1.36338	0.607	0.00183	0.203	0.159
CD36	CLB-IVC7	7.5526	3015.33	5.9334	469	1.60807	1444	0.789687	0.172329	0.211543	0.506351	0.197	0.0673	0.003	0.107
CD84	2G7	81.3924	411	68.0504	377.667	19.2436	2588.5	0.848023	0.928057	0.214668	4.71194	0.365	0.655	0.0547	0.47
CD226	DX11	90.1872	1405.67	70.241	1160.67	21.4988	26004.7	0.779989	0.836527	0.228387	21.6809	0.161	0.248	0.0721	0.194
CD20	2H7	7.84915	336.25	8.18182	358.75	2.32535	471.5	1.13218	1.07509	0.249798	1.49631	0.71	0.668	0.0162	0.163
BAH-1	BAH-1	12.8542	405.333	5.89697	444.333	3.30607	795.333	0.428154	1.09735	0.259104	1.97657	0.0109	0.0135	0.0513	0.134
CD151	14A2.H1	26.7028	598	17.9314	296.333	7.73407	765.667	0.669652	0.518913	0.276534	1.27826	0.0101	0.0691	0.0179	0.491
CD38	HB7	53.7029	669.667	41.8573	607.333	18.3106	1428.67	0.761388	0.961472	0.309292	2.82861	0.0943	0.515	0.0705	0.276
CD25	2A3	38.7779	391.333	28.5383	235	13.0938	539	0.732099	0.617317	0.312281	1.49957	0.0164	0.0732	0.0213	0.495
CD55	IA10	74.1975	1235.67	74.9933	1942.33	69.0694	1683.33	0.978888	1.51863	0.901971	1.43227	0.951	0.218	0.628	0.368
CD279	EH121	32.3268	383.667	25.4161	336.333	11.1247	8315.67	0.786051	0.91735	0.349333	17.0155	0.146	0.544	0.0911	0.417
CD35	E11	14.1358	281.333	9.30647	450.667	4.97187	673.667	0.818699	1.63426	0.37224	2.46555	0.426	0.114	0.0727	0.0104
CD99	TÜ12	48.6604	473.5	32.0483	1099.5	26.0308	3747.5	0.687289	2.32779	0.406991	7.76569	0.323	0.0869	0.266	0.445
HLA-DR	L243	20.4235	503.6	16.8902	623	8.18484	1046	0.838008	1.25511	0.413107	2.13694	0.0501	0.000591	0.00405	0.171
CD73	AD2	37.4797	1039.33	32.0074	629	28.5405	1631.5	0.838616	0.715341	0.420179	1.1669	0.00374	0.33	0.0302	0.654
CD11b	CBRM1/5	1.8363	17742.3	0.0065	nd	0.0006	nd	nd	nd	nd	nd	0.424	nd	0.423	nd
CD161	DX12	22.762	437.667	16.5598	339.333	9.74273	661.667	0.74053	0.767122	0.43556	1.83977	0.372	0.0288	0.0917	0.392
TCRCbeta1	JOVI 1	79.2175	2309	47.4728	2576.33	35.6213	1059.33	0.59844	1.11547	0.44854	0.454858	0.00273	0.0295	0.00649	0.0207
CD143	BB9	22.6367	324	19.6429	315	10.233	560	0.865999	0.97312	0.45199	1.72968	0.0763	0.59	0.043	0.0297
CD4	RPA-T4	58.3711	14204.7	58.9492	10091.7	30.0641	5433	1.01099	0.724687	0.514272	0.391888	0.668	0.105	0.0342	0.0382
CD11a	HI111	68.9816	21762.7	49.7183	15394.7	33.4688	12828	0.812925	0.817085	0.526672	0.647746	0.444	0.346	0.145	0.154
CD20	L27	10.7677	580	10.5912	519.8	4.97542	704.8	1.06564	0.899486	0.526679	1.2375	0.825	0.0228	0.0239	0.0813
CD150	A12	63.4269	717.333	52.6298	431	36.4109	678	0.83288	0.614324	0.573687	0.975412	0.19	0.069	0.02	0.701
CD49f	GoH3	44.4084	1708.67	32.6759	1661	25.7	1840.33	0.737778	0.971439	0.581265	1.07553	0.0343	0.761	0.0477	0.569
CD11c	S-HCL-3	6.2748	660.667	2.6043	576	2.96133	833	0.48623	0.916228	0.582082	1.39984	0.225	0.331	0.334	0.215
CD38	HIT2	53.2968	561.333	45.296	694	32.0115	884.333	0.838559	1.24888	0.583576	1.64584	0.0171	0.0437	0.00699	0.0102
CD15s	CSLEX1	5.22647	669	0.858633	1316	2.99387	518.667	0.174112	2.09315	0.584389	0.817497	0.0442	0.0296	0.0637	0.254
CD161	HP-3G10	27.1983	1238	19.2171	913	16.1268	924.333	0.743437	0.722666	0.59082	0.775894	0.464	0.0477	0.0148	0.215
CD62L	SK11	60.4738	4732.33	28.0597	7965.33	35.4362	4767.33	0.461454	1.85802	0.593758	1.04517	0.00014	0.0225	0.129	0.944
CD123	7G3	1.9057	345.5	1.7089	293.5	2.293	294	0.895215	0.968181	1.18925	0.969212	0.308	0.71	0.768	0.711
CD45RO	UCHL1	73.3169	3830.33	70.0267	6584.5	47.032	3334	0.958733	1.47229	0.618221	0.78392	0.0179	0.154	0.0557	0.641
CD11b	D12	19.3481	431.667	18.9339	1005.67	12.3256	1084.67	1.04075	2.5703	0.62493	2.43105	0.834	0.0977	0.0504	0.0855
CD4	M-T477	57.1302	16187.7	59.2958	11233	36.1046	6926.33	1.04303	0.70757	0.638123	0.430373	0.171	0.101	0.0914	0.0538
CD62L	DREG-56	65.1542	5459.33	27.0267	4080.67	43.2068	4189	0.415007	0.785606	0.658455	0.759083	0.00593	0.265	0.0369	0.086
CD319	235614	34.8291	313.667	41.7652	330.667	23.38	359.667	1.20799	1.0505	0.682626	1.14025	0.0148	0.209	0.0958	0.114
CD4	SK3	59.2623	10692	60.0603	7319	41.1177	5596	1.01415	0.689718	0.695047	0.524068	0.16	0.044	0.0247	0.00485
TCRab	IP26	95.9077	3612	93.4374	1452	66.6764	1606	0.974426	0.409324	0.696468	0.443801	0.19	0.0428	0.13	0.0281
CD101	V7-1	39.2236	562.333	30.2791	463.667	27.2535	548.667	0.77025	0.837183	0.705713	0.994688	0.0168	0.191	0.056	0.85
CD11b	ICRF44	27.0537	305.25	26.4136	339.5	20.2778	339.5	0.990666	1.21187	0.708188	1.23056	0.774	0.478	0.0794	0.534
CD8	HIT8alfa	30.4345	44455.3	37.3002	31598.3	24.068	27365.7	1.30021	0.724349	0.720243	0.618116	0.107	0.0888	0.241	0.0326
CD31	M89D3	50.3658	2001	47.3409	1249.67	31.4409	1454	0.937007	0.64115	0.725364	0.846688	0.237	0.0804	0.272	0.466
TIGIT	741182	23.9251	656.333	23.9624	581	17.3743	733.667	0.9898	0.905339	0.737276	1.11986	0.99	0.484	0.0792	0.192
CD4	OKT4	59.4603	6009.67	59.9164	5316.67	43.9374	2999	1.01222	0.887218	0.746239	0.512448	0.736	0.0756	0.0588	0.116
CD45RA	HI100	80.8919	6996.67	76.2336	6024.5	61.9986	3690.33	0.586816	0.456998	0.756856	0.658774	0.0427	0.384	0.0478	0.289
CD56	MY31	8.62037	296.333	11.4972	383	8.70203	6024.33	1.26326	1.28769	0.763698	21.7847	0.3	0.0562	0.982	0.391
CD95	DX2	47.912	1380.33	44.3717	1330.33	37.1033	1474.67	0.920004	0.971783	0.765389	1.07978	0.515	0.687	0.0194	0.386
CD305	DX26	84.6298	988.5	74.1746	761	66.1854	675.5	0.872178	0.765554	0.773031	0.687661	0.243	0.0985	0.292	0.178
CD8	SK1	30.8591	37333	36.0057	25374.7	26.0408	23270	1.22032	0.692286	0.78689	0.628866	0.0864	0.081	0.263	0.0529
CD146	P1H12	2.73477	711.25	2.90238	372.5	1.9845	618.333	1.34507	0.646698	0.797856	1.21119	0.841	0.216	0.281	0.202
CD31	MBC_78.2	49.1214	430	41.9891	381.667	40.3052	477.667	0.843537	0.886245	0.806342	1.1153	0.243	0.0827	0.0152	0.317
CD11a	G43-25B	51.1558	33333	41.4764	20497	41.9397	15754.3	0.794185	0.635013	0.816753	0.480624	0.143	0.113	0.00198	0.0373
CD58	1C3	77.3497	340.667	73.3003	1007.67	63.6244	1085	0.948207	2.96534	0.821645	3.21681	0.139	6.74e-06	0.0339	0.0245
CD18	L130	28.2008	22453	20.1686	15497.3	21.8801	16724.3	0.790353	0.699398	0.834655	0.756168	0.317	0.0587	0.337	0.0972
CD31	WM59	52.1407	2062	50.0864	1613.33	44.5316	1513	0.957652	0.791797	0.845504	0.744973	0.314	0.0837	0.0082	0.113
PI-16	CRCBT-02-001	23.5566	427	9.85347	347.333	20.0131	1685.33	0.423535	0.968354	0.846573	4.20565	0.0233	0.641	0.0864	0.0571
CD54	HA58	55.1629	617.25	65.0393	548	47.6293	771.75	1.17667	0.879818	0.846672	1.25215	0.0628	0.0439	0.264	0.0266
CD28	CD28.2	85.8855	1798.5	81.987	1053.5	73.074	1443.5	0.954433	0.595271	0.850494	0.809443	0.151	0.275	0.0858	0.375
TCRValpha7_2	OF-5A12	8.5086	3059.33	9.6704	1555	6.9625	3375.33	1.41064	0.541121	0.853182	1.26334	0.732	0.0957	0.393	0.734
CD126	M5	73.507	442.667	19.3387	1419.33	62.6424	340	0.247306	3.06055	0.859421	0.760648	0.00901	0.514	0.155	0.109
CD49a	SR84	7.20523	276.333	6.84073	424.333	5.7342	925.667	0.917304	1.5463	0.863482	3.37394	0.308	0.00518	0.357	2.71e-05
TCRVb8	JR2	3.02237	10842	3.67197	9703.33	2.6243	9707.67	1.20152	0.908767	0.866259	0.888945	0.125	0.345	0.0166	0.244
CD8	G42-8	25.95	42596.6	30.1797	28811.8	24.2359	28038.6	1.06514	0.697579	0.878433	0.667599	0.417	0.042	0.66	0.012
CD26	M-A261	65.8448	2047.33	66.935	1645.67	59.0535	1075.67	1.01192	0.826096	0.884928	0.534414	0.795	0.18	0.125	0.0398
CD45RA	5H9	74.1633	6815.67	65.1855	5981.33	66.7406	6832.67	0.87268	1.03896	0.889875	1.08684	0.0417	0.56	0.209	0.973
CD29	45720	63.2014	1325.67	41.053	1685.67	56.8947	821.667	0.700083	1.2676	0.892006	0.620551	0.465	0.74	0.462	0.012
KIR-NKAT2	DX27	3.92433	670.333	4.2612	629.667	3.9606	2395.33	1.59664	1.1786	0.903688	4.39329	0.783	0.879	0.97	0.00351
CD11a	G25-2	49.6897	21870	48.7053	11152.3	44.8525	11006.3	0.97289	0.542428	0.906146	0.523503	0.744	0.116	0.207	0.0766
CD58	L306-4	61.2964	245	60.557	1017.33	56.3884	1231	0.993119	4.15312	0.914567	5.02529	0.784	0.00194	0.205	0.00091
CD57	NK-1	14.5161	2082.33	17.7483	20373	12.6019	38672.7	1.22773	14.1785	0.916968	26.8057	0.0357	0.0194	0.613	0.01
CD45RA	L48	62.5164	1099.67	57.8201	2246.67	57.5856	2095.67	0.921901	2.14587	0.917747	1.83917	0.298	0.022	0.13	0.2
CD31	L133-1	50.4532	1966.67	46.1671	1262.33	46.4791	1677.67	0.912394	0.648019	0.919033	0.867921	0.0661	0.0347	0.121	0.309
CD49d	L25	88.1488	2409.67	86.9552	1427.33	81.2184	1614.33	0.986285	0.595478	0.921602	0.662939	0.295	0.0294	0.0901	0.0305
CD26	L272	74.8932	914	77.2345	1379.33	68.9588	1159.33	1.03287	1.49852	0.922467	1.28221	0.286	0.094	0.0913	0.28
CD28	L293	91.2575	3315	92.4161	2620.67	82.2776	1820.33	1.02832	0.793858	0.923557	0.554755	0.924	0.0825	0.624	0.0495
CD49epsilon	IIA1	51.0171	985.667	52.7175	952.333	47.0077	1031.33	1.0329	0.966541	0.926319	1.04565	0.147	0.114	0.238	0.19
CD172g	OX119	87.486	1589	87.3661	1027.67	81.2312	1226.33	0.998497	0.642621	0.926768	0.812464	0.86	0.0423	0.127	0.184
CD314	1D11	36.9899	920.667	42.0971	1007	34.4378	907	1.136	1.19666	0.930076	1.1167	0.0687	0.548	0.0558	0.952
CD127	HIL-7R-M21	92.3217	2039	91.0668	872.333	86.1549	1191.67	0.986497	0.428778	0.932498	0.584637	0.151	0.0078	0.0834	0.00403
CD43	L60	99.9179	27573	99.7886	30170.7	94.2933	33362.3	0.998706	1.10007	0.943705	1.22009	0.136	0.246	0.0281	0.073
CD45RB	MT4or6B6	87.1015	10591.3	99.968	16797.3	82.7596	17616	1.16221	1.6822	0.944836	1.79715	0.206	0.146	0.24	0.105
CD6	M-T605	94.1291	6034	65.7705	8365	89.9178	6357.67	0.692643	1.55364	0.954281	1.03465	0.436	0.294	0.166	0.413
CD8	RPA-T8	29.2863	26460.7	36.9443	18485.7	29.948	16881.3	1.30974	0.731977	0.955999	0.661668	0.0109	0.18	0.917	0.138
CD43	1G10	99.6884	29571.7	99.9097	49377.7	95.4964	49065	1.00222	1.69989	0.957979	1.64753	0.147	0.0448	0.2	0.033
CD27	L128	81.9171	8251.67	83.1557	3230	78.5081	5983.33	1.01624	0.389122	0.959112	0.722868	0.327	0.000194	0.0651	0.00471
CD272	J168-540	85.7987	173	80.9155	239	82.5266	477	0.943812	1.41835	0.961052	2.88538	0.293	0.0533	0.201	0.02
CD49d	9F10	91.2827	1633.67	89.6299	1742.67	87.7576	1650	0.981754	1.05908	0.961315	1.01989	0.189	0.388	0.0203	0.936
CD27	M-T271	81.1865	5015	82.8216	2002.33	78.8923	3837	1.02183	0.399003	0.972393	0.764542	0.331	0.00457	0.0716	0.0601
CD156c	11G2	99.7823	3906.33	99.6374	1923.33	97.9644	1587.33	0.998548	0.492526	0.98178	0.408068	0.432	0.00135	0.204	0.0088
CD18	6_7	34.165	8505.33	20.9446	17060.3	33.8322	5527.33	0.489027	2.18843	0.982267	0.661821	0.0764	0.503	0.937	0.0743
CD56	B159	10.2524	485.333	13.8736	18315	10.0852	782	1.35314	35.0694	0.983825	1.61185	0.816	0.176	0.87	0.0635
CD7	M-T701	95.1879	4148.33	95.1423	3456	93.767	5085.33	0.999586	0.892566	0.985085	1.30977	0.929	0.33	0.0047	0.0734
CD44	G44-26	99.8217	11384.7	99.9928	39233.3	99.2487	39975.7	1.00171	3.54695	0.994261	3.5764	0.0311	0.00463	0.327	0.0081
CD56	NCAM16_2	12.6264	786.333	15.8217	785.333	12.4389	776	1.27693	1.03174	0.994954	1.00678	0.607	0.991	0.889	0.856
CD44	L178	99.9644	13623	99.9825	28811.7	99.5765	35884.3	1.00018	2.15133	0.99612	2.64461	0.262	0.0151	0.0274	0.00546
CD50	TU41	99.9668	10200.7	99.7972	9541	99.9474	9948.33	0.998303	0.953443	0.999806	0.990633	0.0964	0.703	0.358	0.903
CD130	AM64	50.2152	364.5	44.7127	218	52.9549	250	0.896176	0.59973	1.04845	0.693145	0.299	0.118	0.475	0.186
CD56	R19-760	10.2085	443.667	14.3058	671.333	10.7631	1086.67	1.40483	1.52794	1.05556	2.46882	0.019	0.104	0.0506	0.00724
CD16	3G8	7.23397	278.333	6.67953	899	7.52093	683	0.821102	3.43422	1.14781	2.50815	0.841	0.159	0.898	0.023
TCRVbeta3	JOVI.3	2.06	13318	2.65243	7609.33	2.38797	6068	1.54258	0.582614	1.15016	0.458665	0.469	0.0501	0.325	0.0249
CD8beta	2ST8.5H7	25.9544	16383	28.9965	10758.7	29.3078	8015.33	1.15944	0.696092	1.18292	0.500893	0.606	0.193	0.628	0.0971
CD248	B1/35	6.4164	737.667	5.4783	456.667	7.40967	866.667	1.00099	0.674852	1.20206	1.26405	0.602	0.235	0.0573	0.528
CD53	HI29	80.6786	1776.33	99.7907	2758.67	89.6148	2445	1.4404	1.9561	1.20251	1.55093	0.416	0.292	0.399	0.254
CD158b	CH-L	2.11727	6350.33	3.25127	2230.33	2.57803	3078.33	1.64685	0.354468	1.253	0.483589	0.0671	0.0176	0.13	0.0177
TCRVg9	B3	2.78097	3924	4.17377	7179.67	4.02757	7380	1.56234	2.02909	1.44945	2.13666	0.0821	0.19	0.0187	0.0906
TCRVd2	B6	1.9629	15136.3	2.12637	12181	3.09177	12912.7	1.09574	0.805232	1.50973	0.850202	0.421	0.00482	0.249	0.0728
CD57	HNK-1	11.4109	7976	15.1407	11942.7	17.2644	14431	1.31604	1.5177	1.54094	1.82624	0.0689	0.0851	0.0903	0.0398
CD92	VIM15	95.3062	284.333	94.2164	284	99.7503	286.667	0.989361	1.02909	1.04934	1.0287	0.416	0.991	0.314	0.932
CD159c	134591	0.979767	2263.67	1.47493	1360.33	1.5935	1215.33	1.52133	0.633887	1.62183	0.597084	0.451	0.162	0.0847	0.214
CD159a	131411	1.71097	1610	3.1878	1589	2.9406	956.667	2.09553	1.05905	1.72491	0.63832	0.336	0.942	0.0805	0.192
CD158e1	DX9	1.07857	5450.67	1.89227	2548	1.58517	2826	1.83799	0.468676	1.72624	0.524444	0.133	0.0239	0.0643	0.037
TCRgd	11F2	3.48043	4255.67	4.13187	4527	5.68363	4314	1.17395	1.07323	1.73004	1.01293	0.181	0.438	0.0642	0.377
CD11c	B-ly6	2.27333	237.333	1.40997	364	1.93393	306.333	0.579233	1.53948	0.912182	1.29279	0.0689	0.0287	0.649	0.00189
CD16	B73-1	0.705733	209.333	3.11317	587.667	1.47263	1365.67	6.51041	2.98879	3.17888	6.55096	0.0547	0.173	0.0858	0.0123
CD172a/b	SE5A5	35.4151	318	22.5658	275	28.8118	601.333	1.55003	0.86262	1.08533	1.95058	0.301	0.00872	0.382	0.096
C3Areceptor	HC3ARZ8	12.7161	229.667	2.77483	159.667	0.619567	813.333	0.210221	0.70638	0.0476973	3.6256	0.0352776	0.104378	0.0454172	0.086531
CD123	9F5	0.4376	1344	1.29305	244	0.9932	313.5	30.1887	0.332394	34.0633	0.498074	0.234	0.454	0.616	0.484
TCRgd	B1	1.65763	161.667	3.6555	381	2.32983	546.667	2.83315	2.33609	1.75635	3.59164	0.0264	0.128	0.297	0.0047
CD279	MIH4	7.1349	142.667	6.20283	176.333	4.28993	257.667	0.931898	1.23766	0.685715	1.81092	0.658	0.00156	0.404	0.00609
CD120b	hTNFR-M1	36.4118	2866	21.6794	263.333	13.382	340.333	110.05	0.639265	84.9828	0.806292	0.52	0.42	0.371	0.431

## Sheet: Table S7
Table S7. Antibodies that bind NKe cells. For each antigen, the specific clone, the frequency of positive NKe cells and the corresponding median fluorescence intensity (MFI) in fWB, cWB, and cPBMCs are reported. The cWB/fWB and cPBMCs/fWB ratios are indicated in columns I-L. The mean values of three independent measurements are shown. Paired T-tests were used to calculate the statistical signific…
Antigen	Clone	Fresh whole blood		cWB		PBMCs		cWB/fWB		cPBMCs/fWB		cWB vs fWB P-value		cPBMCs vs fWB P-value
		BV421+ NKe cells %NKe cells	MFI on BV421+ NKe cells	BV421+ NKe cells %NKe cells	MFI on BV421+ NKe cells	BV421+ NKe cells %NKe cells	MFI on BV421+ NKe cells	BV421+ NKe cells %NKe cells	MFI on BV421+ NKe cells	BV421+ NKe cells %NKe cells	MFI on BV421+ NKe cells	BV421+ NKe cells %NKe cells	MFI on BV421+ NKe cells	BV421+ NKe cells %NKe cells	MFI on BV421+ NKe cells
CD47	B6H12	100	469.2	100	2239.8	100	2309.75	1	5.2542	1	6.05271	nd	0.000357	nd	0.00609
CD58	1C3	100	220.667	100	869	100	816.333	1	4.19702	1	3.97623	nd	0.0145	nd	0.0351
CD58	L306-4	100	174.667	100	709.667	100	851.667	1	4.08891	1	4.92149	nd	0.0076	nd	0.00333
AlkalinePhosphatase	B4-78	2.82313	399.333	1.099	268.667	0.135867	903.667	3.03312	0.685786	0.149181	2.41395	0.414	0.0793	0.226	0.101
Allergin-1	767727	5.5795	287.333	3.8395	225	1.4029	435.333	3.65882	0.845595	1.20762	1.51359	0.681	0.4	0.314	0.25
ASGPR1	8D7	2.6485	361.667	1.35177	265.333	0.149633	1493	1.25548	0.743374	0.0860432	4.01581	0.372	0.14	0.146	0.15
Axl	108724	3.0369	421	0.630233	381.333	0.2064	305	2.27593	0.929897	0.403418	0.72494	0.379	0.853	0.253	0.00421
BAH-1	BAH-1	56.7233	4739.33	78.953	2860.67	76.6102	2916.67	8.43799	0.667738	7.67287	0.645497	0.521	0.242	0.524	0.168
Beta2microglobulin	Tu99	89.6445	2389.33	98.1806	4279.67	97.8373	4903	1.0987	1.79253	1.09447	2.05415	0.128	0.149	0.11	0.121
BLTR-1	203/14F11	0.8409	402	1.3393	148.667	0.4556	888.667	1.59002	0.372114	0.507666	2.15967	0.0847	0.00803	0.044	0.159
C3Areceptor	HC3ARZ8	4.35623	638.667	0.822867	1929.33	2.9934	7498	0.0992675	4.36399	0.367619	17.1884	0.251	0.687	0.525	0.516
CD100	A8	85.9049	1420.67	34.1282	751	84.7474	1104.67	0.388347	0.626637	0.990213	0.895294	0.0376	0.227	0.818	0.43
CD101	V7-1	3.88743	408.333	2.83553	591.667	1.81007	3060	0.9041	1.44332	0.57607	7.53381	0.574	0.274	0.246	0.0155
CD102	CBR-1C2/2	3.75143	22695.7	95.4222	2268.33	0.5678	14557	29.4678	0.0996782	0.160358	0.647398	0.000713	0.00261	0.0648	0.0462
CD103	Ber-ACT8	1.6219	364	0.250067	505.667	0.204733	427	0.192691	1.39593	0.163084	1.18001	0.144	0.327	0.15	0.255
CD104	439-9B	1.416	448.333	0.171933	1575	0.0118333	nd	0.109123	3.48774	nd	nd	0.0618	0.115	0.0614	nd
CD109	TEA2-16	4.90657	45840	3.52587	472.667	1.40027	2575.33	208.575	0.277031	8.91798	1.67875	0.436	0.405	0.218	0.419
CD110	1.6.1	9.04057	2905	1.53067	804	0.7093	692	0.198864	0.283074	0.0901831	0.268047	0.101	0.0225	0.0892	0.0668
CD110	1-78-1	8.7035	1305	1.4611	386.667	0.608367	586.667	0.20153	0.296571	0.0670159	0.454486	0.139	0.00161	0.106	0.0527
CD115	9-4D2	1.93095	674.5	2.67245	1570	0.32065	312	1.8143	2.32824	0.174868	0.462676	0.789	0.074	0.211	0.0377
CD116	hGMCSFR-M1	1.30865	853.5	1.92895	672.5	1.1801	540.5	1.91552	0.829026	1.00458	0.666563	0.349	0.461	0.686	0.332
CD119	GIR-208	38.8128	213	0.0437	nd	0.0293333	nd	nd	nd	nd	nd	0.162	nd	0.162	nd
CD11a	G25-2	34.013	20239.7	81.1102	10480.7	87.0777	10258.3	4.94014	0.548239	4.90591	0.525241	0.135	0.117	0.0866	0.0722
CD11a	G43-25B	35.7809	30668	85.4376	17586	91.8024	13765.3	6.18442	0.590473	6.40734	0.45637	0.15	0.0863	0.118	0.0308
CD11a	HI111	39.1562	24056.7	86.7912	14859.7	89.3213	11423.3	4.42555	0.624568	4.26165	0.47588	0.134	0.049	0.0999	0.00536
CD11b	CBRM1/5	3.19108	2252.2	6.80386	3491	0.11344	3712.8	96.1915	5.6961	1.42293	7.52537	0.527	0.998	0.128	0.29
CD11b	D12	83.0242	1515.33	90.5319	4578.33	93.9858	2758	1.09175	3.62202	1.13472	1.77904	0.0157	0.00193	0.0385	0.12
CD11b	ICRF44	37.1973	628	90.4634	883.4	52.1589	6062.4	3.76491	2.24701	2.6369	26.6883	0.0114	0.183	0.561	0.191
CD11c	B-ly6	48.8733	347.333	48.7466	1341	38.0902	1564	0.938166	4.18707	0.73986	4.94843	0.995	0.358	0.425	0.398
CD11c	S-HCL-3	67.133	785.667	70.846	880	70.2378	1028	1.05576	1.12231	1.04684	1.31608	0.247	0.0215	0.248	0.0401
CD120b	hTNFR-M1	58.9345	263	33.3718	205.333	58.5962	226.333	0.617572	0.781405	1.0874	0.860891	0.166	0.0339	0.985	0.0791
CD122	MIK-beta2	60.6631	497	78.6856	412.667	14.9944	3019.67	1.36288	0.829776	0.232891	6.11362	0.169	0.0591	0.103	0.2
CD122	MIK-beta3	52.8476	960.333	82.3618	810.667	75.7598	756.333	1.72198	0.841281	1.6928	0.791021	0.0725	0.0444	0.414	0.0502
CD123	7G3	10.8859	13005.5	6.7574	4775	3.79855	5476.5	0.628794	0.374023	0.362111	0.436217	0.229	0.137	0.221	0.253
CD123	9F5	10.1583	11207	5.88455	4223	4.41465	4619.5	0.61393	0.381479	0.439044	0.425242	0.32	0.113	0.198	0.244
CD126	M5	3.78937	222	0.566967	304	0.00906667	nd	0.282059	1.39286	nd	nd	0.248	0.0499	0.199	nd
CD127	HIL-7R-M21	4.11513	329.667	5.70903	241.333	3.1149	361	3.92392	0.744222	1.94078	1.12842	0.464	0.0829	0.639	0.606
CD13	L138	5.0267	3382	6.2269	2113	2.67273	3915.67	1.93524	0.644437	0.832303	1.24395	0.699	0.103	0.406	0.355
CD13	WM15	5.87003	1116.67	6.34955	862.5	3.01523	2070.33	2.2847	0.740365	0.709531	1.99824	0.616	0.00124	0.325	0.0437
CD130	AM64	6.4686	693.5	1.82185	232.5	0.2366	610	0.249699	0.335261	0.0448277	0.879587	0.17	0.0069	0.239	0.0646
CD131	3D7	4.47307	2411.33	3.8864	1128	0.9998	980.333	1.2423	0.49877	0.331559	0.448146	0.832	0.108	0.174	0.13
CD132	AG184	0.5257	1435.67	0.3275	412	0.542267	802.667	0.961137	0.658687	2.27247	1.62713	0.508	0.22	0.947	0.473
CD132	TUGh4	65.5973	491.667	1.1616	8872.67	0.541967	1444.33	0.0162822	22.6509	0.00860583	3.06724	0.00563	0.362	0.00729	0.0146
CD147	HIM6	13.6249	6404.5	94.2185	1603.33	0.750033	7250.67	7.05267	0.252609	0.0600182	1.08262	0.0396	0.0179	0.0804	0.862
CD148	A3	21.1067	2352.67	2.39597	1978.5	2.22387	3224.33	0.285822	2.56737	0.175976	3.84305	0.268	0.922	0.252	0.512
CD15	MMA	4.42497	1659	6.47317	381.333	0.3622	4494	54.3542	0.466392	3.69939	5.69048	0.352	0.347	0.227	0.146
CD15	W6D3	3.59593	467.667	5.6464	627.667	0.342933	3691.67	2.70076	1.52342	0.189276	9.71597	0.455	0.503	0.142	0.00163
CD150	A12	1.22717	418.667	0.9413	747.667	0.173933	2956	0.787934	1.81644	0.181999	7.15209	0.166	0.0353	0.0898	0.000971
CD151	14A2.H1	53.5058	745	46.2574	381.333	37.3032	523.333	0.846466	0.511976	0.655936	0.703524	0.183	0.00293	0.144	0.0352
CD156c	11G2	89.2336	5813.67	0.227733	69403	98.7483	2777.67	0.00249303	12.5302	1.11162	0.475579	0.00201	0.233	0.155	0.00604
CD157	SY/11B5	12.6725	1378	10.5238	810.667	3.41937	927.333	0.907287	0.593311	0.290216	0.67406	0.349	0.0337	0.0762	0.00791
CD158a	HP-3E4	11.2203	689.333	18.0854	461.333	16.8338	635	1.72096	0.699199	1.49801	0.954075	0.06	0.186	0.187	0.647
CD158b	CH-L	25.2863	5621	31.2125	2272.67	29.4248	2832.67	1.25803	0.399743	1.22905	0.501107	0.154	0.00905	0.161	0.0126
CD158e1	DX9	14.431	6726.33	17.4113	3279.67	18.7296	3564	1.12449	0.480419	1.33949	0.528856	0.333	0.0142	0.0557	0.0213
CD159a	131411	30.2738	1146.67	38.3652	1107.67	28.5876	1383.33	1.28844	0.96556	0.959709	1.21344	0.0487	0.694	0.6	0.249
CD159c	134591	19.6283	1537.33	18.1329	940.667	18.4005	1368	1.19914	0.676922	0.92411	1.07989	0.679	0.276	0.547	0.69
CD15s	CSLEX1	19.6415	3045.67	10.7806	1570	14.7565	1680.33	0.558776	0.539343	0.730015	0.557513	0.0412	0.0949	0.0125	0.0408
CD16	3G8	62.4923	1268	69.7846	11545.3	78.6612	22349.3	1.1265	9.5061	1.27193	18.9992	0.387	0.0436	0.173	0.0177
CD16	B73-1	60.0085	2289.33	66.3209	4757.33	77.1457	9827.67	1.10873	1.97088	1.28934	4.27021	0.278	0.264	0.0721	0.0301
CD161	DX12	43.4439	304.333	39.5657	247.667	24.5982	2417.33	0.92233	0.815034	0.576211	8.08678	0.855	0.146	0.324	0.416
CD161	HP-3G10	58.2769	786.333	46.1989	562	63.1263	754	0.815303	0.713292	1.08591	0.957109	0.62	0.0526	0.704	0.554
CD162	KPL-1	83.8317	6691	79.6356	3827.33	97.563	8256.33	0.958691	0.542684	1.17198	1.24328	0.717	0.0701	0.114	0.0485
CD164	N6B6	33.6575	450	91.8471	1217.67	1.68327	5401.33	2.78923	3.7121	0.0509544	17.7867	0.00351	0.0193	0.0135	0.00451
CD165	SN2	10.7768	1602	5.43503	560	0.8766	2093.67	0.650889	0.35443	0.136108	1.21507	0.2	0.0495	0.163	0.593
CD166	3A6	10.3462	817.667	5.85347	387.333	2.46263	999	2.0021	0.830555	1.27237	1.95864	0.475	0.469	0.287	0.598
CD170	1A5/CD170	10.868	2463.33	9.44	19661.7	2.5064	1049.5	4.26834	19.0768	757.351	1.20925	0.854	0.192	0.663	0.586
CD172a/b	SE5A5	20.664	231.667	1.98027	1685.33	3.4456	1141.67	0.0990305	7.36529	0.224747	4.8737	0.069	0.0211	0.107	0.042
CD18	6_7	60.7732	8528	93.7274	6099.33	32.7587	51508.7	1.54867	0.717232	0.567357	6.28246	0.00271	0.0439	0.5	0.207
CD18	L130	60.4617	24545.3	95.7444	15120	0.204567	23422	1.6013	0.615795	0.00368397	0.9626	0.0127	0.00163	0.00696	0.965
CD2	L303-1	44.7668	3316	77.905	2748.67	73.1859	2656.5	3.11566	0.846014	0.791801	0.450732	0.165	0.136	0.154	0.0653
CD2	RPA-2.10	58.2561	7294	75.8878	4482	62.5784	2929.33	1.3564	0.674671	1.23883	0.456635	0.0751	0.11	0.29	0.0632
CD2	S5-2	40.161	6711.75	71.7254	5980	59.372	3866.67	1.29134	0.754838	4.58921	0.641394	0.0157036	0.260909	0.0687082	0.120522
CD200R	OX-108	15.7581	1450.67	7.10217	1042.67	1.28543	1320.67	0.462507	0.720237	0.0887427	0.910834	0.0748	0.0221	0.0557	0.477
CD203c	NP4D6	15.2255	349	9.07477	366.667	1.0315	1108.67	0.762655	1.04268	0.0913838	3.16772	0.402	0.868	0.101	0.0717
CD205	MMRI-7	1.7438	1359.67	2.8093	2450.33	1.32313	2232.33	1.53944	1.88601	0.737564	1.74086	0.244	0.0386	0.019	0.11
CD210a	3F9	0.018	7398	0.00506667	21836	0.0176667	nd	nd	nd	nd	nd	0.121	nd	0.977	nd
CD210b	90220	29.5044	323.333	4.86813	698.333	2.2791	1057.33	5.95055	2.78994	1.50443	4.18501	0.394	0.445	0.329	0.302
CD212	2-4E6	58.539	266.667	58.3161	191.333	0.573433	1562	1.03978	0.719434	0.0104222	5.84847	0.984	0.0809	0.0269	0.00798
CD217	133617	16.7788	520.667	8.6461	425	2.04383	644.333	0.569779	0.814865	0.0974864	1.26012	0.187	0.0444	0.0507	0.247
CD217	W23-251	15.5347	798.333	8.7953	526.667	2.2209	935.333	0.627263	0.658744	0.112135	1.19411	0.218	0.00209	0.0476	0.549
CD22	HIB22	0.240867	643	0.946367	554.667	1.53463	576	3.73421	0.858851	8.26353	0.891524	0.223	0.736	0.332	0.361
CD22	S-HCL-1	10.7621	494.333	5.4687	291.333	1.18183	511.667	2.42757	0.608423	1.18769	1.11543	0.419	0.116	0.313	0.909
CD226	DX11	4.92357	6627	84.7704	557.667	46.6779	846.667	21.528	0.0846925	10.4585	0.128823	0.00927	0.00253	0.0445	0.00331
CD229	HLy9_1.25	75.9263	359.667	74.3779	305	0.2726	3080.67	0.973671	0.864444	0.00350384	8.81276	0.769	0.283	0.00293	0.0278
CD235a	GA-R2(HIR2)	29.5326	242.8	4.06076	5141	0.63146	47381.5	0.218841	39.7788	0.0133685	165.211	0.0945262	0.0175366	0.0729419	0.182522
CD238	BRIC 203	51.5731	405.5	4.20253	811.833	0.861533	8879.5	0.0828091	2.11171	0.0112404	11.7085	0.00648123	0.00370483	0.0107936	0.163296
CD239	B64	15.111	380.667	2.60507	464.667	0.6135	741	0.189418	1.21201	0.040921	1.94935	0.0586	0.408	0.0317	0.0143
CD242	729632	19.8241	151.667	7.82137	322	2.07937	597.667	0.454087	2.11573	0.112154	3.9184	0.143	0.0472	0.062	0.03
CD244	2-69	7.6767	581.333	1.63263	458	2.53542	900	0.141624	0.493678	0.755505	1.64013	0.133	0.858	0.112	0.0763
CD25	2A3	11.6455	1250.67	6.04143	460.333	2.50023	558.333	1.30807	0.468708	0.369628	0.720588	0.321	0.284	0.194	0.416
CD26	L272	12.5741	672	12.011	691.667	5.17773	765	1.23828	1.1784	0.449418	1.32988	0.921	0.908	0.0952	0.656
CD26	M-A261	17.1423	906	10.4176	584	5.90937	675	0.616571	0.792861	0.307955	0.917278	0.0918	0.344	0.0136	0.486
CD27	L128	7.92187	1357.67	9.5519	749.333	8.18297	1467.33	1.29381	0.56722	1.11559	1.09467	0.343	0.0663	0.881	0.365
CD27	M-T271	7.33187	759.667	10.4345	416	8.03697	861.333	1.70742	0.555513	1.31867	1.13626	0.308	0.0352	0.779	0.171
CD277	232-5	59.0797	1701.33	47.5976	1532.33	49.0594	7739.17	1.09397	0.533645	1.12667	4.12571	0.702	0.582	0.743	0.0966
CD29	MAR4	71.4411	1013	61.3274	4709.33	0.216733	8175	0.948484	6.00283	0.00292375	6.80786	0.812	0.488	0.00872	0.0905
CD294	BM16	11.1077	402.5	6.62555	311.5	0.97645	605	0.533472	0.773879	0.0851836	1.50327	0.186	0.0766	0.156	0.161
CD298	P-3E10	78.058	344	0.4249	12346.3	2.1835	1757.67	0.00576462	35.5848	0.0276551	5.15459	0.00663	0.343	0.00596	0.000449
CD300c	TX45	11.8379	154.5	1.60115	595	2.6447	540.5	0.224362	3.96415	0.869251	3.56075	0.459	0.272	0.538	0.161
CD300e	UP-H1	2.8779	689	1.0347	533	3.2857	1695	0.35351	0.763191	1.15225	2.44334	0.0418	0.621	0.248	0.246
CD300f	UP-D1	15.196	720	6.8976	1056	4.9595	2728	0.423462	1.44994	0.313232	3.73552	0.0103	0.37	0.101	0.231
CD305	DX26	85.7124	1335	95.1628	1091	47.2669	15492.5	1.1171	0.801563	0.596727	18.6652	0.405	0.131	0.605	0.512
CD307c	H57-597	23.2153	15845.5	0.26725	2378	1.19665	2434	2.7484	6.72304	4.36584	3.67322	0.503	0.546	0.506	0.524
CD31	L133-1	8.1874	20849.3	2.42407	11515.7	2.93263	15209.3	0.366699	0.578952	0.494243	0.737942	0.175	0.101	0.243	0.0854
CD31	M89D3	8.27587	19878.3	2.26113	10333.3	2.0627	16353	0.373119	0.518417	0.35625	0.753267	0.235	0.0322	0.44	0.2
CD31	MBC_78.2	5.8343	4820.67	2.00483	3540	2.16307	5896.67	0.476557	0.740059	0.554679	1.2481	0.328	0.0691	0.345	0.131
CD31	WM59	5.45707	23180	1.72953	14189.3	2.3733	18518.3	0.38371	0.638602	0.544551	0.83651	0.18	0.115	0.247	0.314
CD314	1D11	71.9258	479.333	83.2786	581.667	85.3703	576	1.16774	1.30649	1.20207	1.32214	0.275	0.28	0.111	0.42
CD317	Y129	85.4433	284.333	0.1729	2437.67	1.0935	1722.67	0.00199038	8.55751	0.0129571	6.0883	0.00151	0.0132	0.00171	0.00344
CD319	235614	69.4659	303.667	28.0688	7755	0.0292333	nd	0.549843	24.9535	nd	nd	0.383	0.184	0.0188	nd
CD32	3D3	12.0312	873.667	6.25053	1930.33	2.64563	2001.67	0.761459	2.41094	0.257083	2.61226	0.331	0.13	0.103	0.0772
CD321	M-Ab-F11	5.39913	12000	0.5509	5154.33	0.505667	5155.67	0.142195	0.440443	0.134444	0.451857	0.215	0.046	0.208	0.164
CD329	E10-286	2.80403	907.667	2.2347	1085.67	3.36213	1539	0.975595	1.20768	1.25656	1.67883	0.683	0.095	0.0363	0.0686
CD33	HIM3-4	6.09203	293	6.99073	326	0.8975	709.667	1.37384	1.11544	0.159179	2.46987	0.687	0.444	0.0602	0.00492
CD33	P67-6	10.4171	823	3.43933	641.333	3.85073	657.333	0.465943	0.956076	0.388918	0.884928	0.222	0.659	0.109	0.465
CD33	WM53	10.6039	998.333	8.48527	340.333	5.58327	655	0.90424	0.396793	0.561193	0.799394	0.425	0.195	0.102	0.402
CD335	9E2/NKp46	65.3983	346	27.4834	540.333	39.2177	731.667	0.393162	2.03352	0.558115	2.8211	0.0367	0.427	0.207	0.25
CD337	p30-15	53.6572	589.333	66.8523	764.333	63.9937	789	1.28855	1.27838	1.20232	1.39651	0.145	0.163	0.0863	0.0346
CD35	E11	8.31583	1708	0.273533	3768	0.5893	4931	0.0497928	2.20699	0.0715484	2.87109	0.137	0.00252	0.126	0.482
CD357	V27-580	36.3316	196.667	41.0723	317.667	11.5624	423.667	1.20407	1.59661	0.336631	2.14464	0.706	0.199	0.0439	0.0287
CD36	CLB-IVC7	13.5339	2900.67	3.3863	5019.67	2.33193	2378.33	0.270599	1.90022	0.195013	0.850087	0.114	0.471	0.0731	0.371
CD366	344823	69.6896	192.667	0.170967	2776	0.0762667	nd	0.00251328	15.2186	nd	nd	0.00152	0.0144	0.00146	nd
CD366	7D3	68.7871	183.667	0.0134333	10207	0.0461667	nd	nd	nd	nd	nd	0.00023	0.0323	0.000225	nd
CD371	50C1	6.45563	1527.33	0.9887	2877.33	1.22943	2590.33	0.186248	3.2445	0.22237	2.88454	0.0884	0.247	0.0875	0.329
CD38	HB7	64.0778	2979.33	62.065	1931.33	55.8965	1933.67	1.02151	0.703216	0.898703	0.685932	0.672	0.23	0.276	0.188
CD38	HIT2	63.7007	2270	61.4685	2618.67	50.6243	2989.67	0.932542	1.17016	0.831413	1.43131	0.18	0.204	0.172	0.0536
CD39	TU66	1.18723	316	1.00777	365.667	0.777467	1088.67	0.870213	1.15901	0.831165	3.45045	0.334	0.0528	0.504	0.00322
CD40	5C3	2.91717	1202.67	3.41787	671.333	1.26403	772.333	1.98014	0.593372	0.742204	0.711032	0.803	0.13	0.389	0.26
CD41a	HIP8	12.6135	10591	14.1609	559	0.2391	39435	1.20814	0.05447	0.0201302	3.5672	0.742	0.02	0.0366	0.125
CD42a	ALMA16	13.919	8566	6.22817	1460.33	1.94357	2645	0.466697	0.214405	0.144278	0.370231	0.131	0.132	0.0115	0.17
CD42b	HIP1	19.8248	4478.67	2.94607	1137.67	1.94673	12030	0.182415	0.278095	0.121396	3.37154	0.106	0.07	0.0951	0.532
CD43	1G10	61.1512	28782.3	97.4389	70466.3	97.8927	81349.3	2.91639	2.56579	2.90086	2.90278	0.242	0.0149	0.227	0.000422
CD43	L60	58.8923	27249.7	96.7955	45506.7	97.2344	52797.3	3.45855	1.72597	3.46145	1.99076	0.234	0.0519	0.228	0.0109
CD44	515	68.4589	3690.67	96.1893	11957.3	97.6481	11542	1.61334	3.28385	1.6226	3.13974	0.217	0.024	0.172	0.0367
CD44	G44-26	61.1303	3693.67	94.3649	13234	97.5832	11677.3	5.13744	3.61819	5.32672	3.19831	0.323	0.0299	0.291	0.0839
CD44	L178	56.5146	4035.67	92.4888	7931.67	97.9483	10006.7	2.58217	1.98076	2.82563	2.51259	0.158	0.0855	0.158	0.123
CD45	2D1	52.2426	17373	95.8719	24695.3	98.4651	21175.7	4.8405	1.44136	5.03504	1.22033	0.18	0.00385	0.171	0.017
CD45	HI30	65.4232	21989	97.3011	18672.7	99.5715	24306.7	1.63271	0.856937	1.66394	1.11187	0.137	0.25	0.11	0.267
CD45RA	5H9	68.3704	28459.7	91.6895	26067.3	91.3065	39699.3	1.3459	0.927069	1.33984	1.39838	0.0107	0.605	0.0402	0.00321
CD45RA	HI100	71.1108	34161.3	91.9477	20990	84.8954	35987	1.31974	0.60358	1.19094	1.05633	0.112	0.127	0.0376	0.481
CD45RA	L48	70.1891	2575	87.7895	6712	92.899	8067	1.25823	2.59936	1.32905	3.14347	0.0172	0.0294	0.00103	0.00702
CD45RB	MT4or6B6	75.9483	10452.3	94.7738	21903.3	93.1639	21057.3	1.25052	2.36393	1.22652	2.31651	0.0238	0.0287	0.0214	0.0606
CD45RO	UCHL1	11.4688	1798.33	3.43995	1780.5	2.28695	520.5	0.332185	0.947891	0.22891	0.297537	0.124	0.986	0.153	0.131
CD46	E4-3	92.9507	1729	0.4176	130.667	96.7658	1046	0.00450492	0.0804705	1.04124	0.611428	0.000208	0.0318	0.0249	0.0496
CD48	TÜ145	79.3512	751	90.6738	761.333	96.709	928.333	1.14566	1.07922	1.2268	1.28832	0.0257	0.94	0.0667	0.303
CD49b	12F1	16.0836	5684.33	1.54713	3870.67	0.325967	5365	0.100093	0.663141	0.030441	0.9705	0.0653	0.1	0.0656	0.798
CD49b	AK-7	13.8976	5382.67	1.0904	3225	0.297133	5531.67	0.0823199	0.58053	0.0310635	1.04701	0.0568	0.000478	0.0579	0.81
CD49d	9F10	71.3431	1343.67	94.2189	1361.33	96.4804	1571.33	1.33093	1.01411	1.35874	1.16761	0.0666	0.754	0.0149	0.141
CD49d	L25	63.8536	1470.67	97.9693	837.667	95.4091	1128.67	2.08015	0.572916	2.01541	0.763738	0.22	0.0157	0.235	0.0261
CD49epsilon	IIA1	72.6903	1018	93.846	915	0.323967	5519.67	1.29804	0.899705	0.0047017	5.4604	0.0242	0.0352	0.00371	0.0205
CD49f	GoH3	6.46137	13007	71.8648	603.667	0.195967	8146.67	13.3902	0.0466404	0.0384989	0.630861	0.0195	0.000718	0.0831	0.244
CD50	TU41	61.4278	7678	97.4789	9344.67	98.9871	9713.33	3.06073	1.23598	3.07439	1.28149	0.277	0.0689	0.25	0.028
CD53	HI29	61.5083	2447.67	96.5206	3296.67	90.1998	3284.33	2.92918	1.47276	2.76479	1.43034	0.274	0.486	0.359	0.324
CD54	HA58	55.0947	444.167	36.1264	23200.8	5.26248	35649.8	0.683205	81.9652	0.129142	98.2581	0.431	0.164	0.0174	0.00732
CD54	LB-2	18.2378	4655.25	14.439	18386.8	0.00492	nd	27.9083	2.98404	nd	nd	0.571	0.203	0.197	nd
CD55	IA10	13.3503	2736	4.03465	3284	4.8854	3139	0.314685	1.2509	0.391439	1.27709	0.196	0.293	0.243	0.754
CD56	B159	61.1568	1195.33	93.2753	1330.67	88.7821	1348.67	1.58235	1.1192	1.50505	1.13818	0.0607	0.241	0.0765	0.23
CD56	MY31	48.69	558.333	89.1315	684	86.8006	934.667	3.44923	1.20349	3.43398	1.67493	0.185	0.388	0.226	0.0914
CD56	NCAM16_2	60.6167	2533	90.6411	1557.33	89.4416	1646.67	1.56375	0.616944	1.54959	0.649862	0.0734	0.0213	0.105	0.000417
CD56	R19-760	63.8936	1044.33	87.7509	1624	91.425	2138	1.43312	1.64175	1.51005	2.12555	0.09	0.133	0.126	0.014
CD57	HNK-1	28.983	2549.33	46.4385	4664	50.3718	5403	1.83613	1.79187	2.1631	2.18058	0.00341	0.264	0.0152	0.179
CD57	NK-1	26.3369	681	53.0139	9610.33	56.4108	15468.3	2.30836	13.6071	2.50698	21.7268	0.0191	0.202	0.0249	0.198
CD6	M-T605	51.4093	663.333	66.5028	879	68.1008	1130	1.32015	1.36931	1.36549	1.82267	0.0506	0.0564	0.0789	0.0211
CD61	RUU-PL7F12	15.2829	5988	6.22653	760	1.46897	2711.33	0.454665	0.157407	0.0965793	0.498283	0.165	0.104	0.0795	0.156
CD61	VI-PL2	14.8795	6265.33	7.7431	660	1.7127	2642	0.621248	0.114822	0.121723	0.458485	0.306	0.0691	0.0856	0.126
CD62L	DREG-56	35.3304	2958.33	16.8678	1458	25.7165	3508	0.460402	0.64427	0.69032	1.50713	0.00723	0.344	0.114	0.357
CD62L	SK11	29.9829	2013.33	17.715	3491	26.6297	3454.67	0.599375	1.83476	0.871447	1.84028	0.116	0.0909	0.355	0.0943
CD62P	AC1.2	15.8518	388.667	2.2664	784	0.431667	2115.67	0.188168	2.07978	0.0360616	5.61002	0.129	0.104	0.113	0.005
CD62P	AK4	7.90417	430.333	0.944067	903.667	0.2562	1971.67	0.12696	1.99392	0.0418929	4.66261	0.0997	0.272	0.0991	0.000228
CD63	H5C6	84.0204	473	98.8422	758.333	0.4292	3959.33	1.18627	1.60856	0.00516614	8.38429	0.11	0.0958	0.00407	0.00282
CD69	FN50	12.3224	1108	3.9525	1200.67	0.290933	3560.67	0.343471	1.10286	0.0211206	3.25547	0.106	0.56	0.0795	0.00115
CD7	M-T701	58.0027	3655.67	85.9514	5399	95.4743	6875	1.48342	1.62306	1.65256	2.04799	0.00814	0.0179	0.00453	0.0198
CD8	G42-8	25.477	4234.83	54.7862	3194.8	46.1328	4218	2.44504	0.734332	2.43232	1.04523	0.042	0.0779	0.0415	0.972
CD8	HIT8alfa	23.412	5070	38.2841	3754	33.1837	4425	1.92193	0.737565	1.6677	0.878366	0.0324	0.0747	0.104	0.308
CD8	RPA-T8	23.0942	2370	36.7574	1749.67	30.744	2628.33	2.48926	0.732417	2.10916	1.11027	0.0596	0.0455	0.248	0.00207
CD8	SK1	25.8467	3773.33	37.8464	2824.33	35.3879	3506.33	1.78617	0.833328	1.72555	0.998888	0.0699	0.358	0.152	0.68
CD81	JS-81	47.7389	3894	89.9612	3717.67	89.6368	3231	2.19604	0.954491	2.20594	0.849043	0.0722	0.587	0.0891	0.202
CD84	2G7	26.9178	1663	24.361	568	0.882	1487.33	0.927945	0.338189	0.0338867	0.948233	0.806	0.0257	0.00701	0.627
CD85k	ZM3.8	0.8188	1049.33	4.3862	517.667	1.59573	1344.67	6.58559	0.505401	2.36578	1.33551	0.146	0.0492	0.377	0.411
CD9	M-L13	22.9257	1250.67	4.1125	3488.67	2.45927	2092.67	0.173662	3.84495	0.106554	2.30452	0.0295	0.042	0.0266	0.171
CD91	A2MR-alpha2	2.2419	1898.67	8.6585	945	3.5523	2791.33	8.16058	0.487947	2.18244	1.43588	0.049	0.037	0.0768	0.432
CD92	VIM15	6.03167	3300.33	0.754467	2982.67	1.27643	1397	0.116928	0.906801	0.217857	0.425768	0.0937	0.275	0.0959	0.00867
CD93	R139	3.09673	1096.67	7.66353	516	2.58087	1128	2.66289	0.762345	1.22665	1.4	0.171	0.433	0.743	0.921
CD94	HP-3D9	60.0464	1471	38.0894	3805	44.1626	1825.5	0.801443	5.9784	0.948627	0.626379	0.558	0.477	0.699	0.391
CD97	VIM3b	87.4927	1002.67	95.3223	1640	97.5273	1593	1.09406	1.67643	1.12212	1.62539	0.122	0.0344	0.185	0.0481
CD98	UM7F8	74.0351	611	0.4619	16855.7	0.378333	14054	0.00701895	30.1202	0.00534955	23.9795	0.0328	0.0984	0.0324	0.00101
CD99	TÜ12	47.3651	247	72.392	594.5	1.33945	3154.5	1.78019	2.35496	0.0425069	12.5671	0.271	0.281	0.276	0.17
CLEC-2	219133	20.5554	11979.7	0.383467	3256.67	0.717467	5830	0.0189948	0.281339	0.0319436	0.542759	0.07	0.0265	0.0676	0.241
FceR1alpha	AER-37	6.21387	6377	1.76983	3767.67	1.68093	45596.7	0.284241	0.661281	0.275739	10.4345	3.08e-05	0.239	0.0604	0.449
GPVI	HY101	30.8682	11437.7	0.284	10164.3	0.1306	10451.7	0.0189532	0.94889	0.00642599	0.938861	0.13	0.538	0.127	0.641
HLA-DR	G46-6	3.97953	2579.67	8.14594	13204.4	3.4069	2501.2	3.53535	3.51239	0.873368	0.974367	0.38	0.119	0.662	0.511
HLA-DR	L243	2.1151	23335.5	8.88795	8066.33	4.36098	4240	533.604	0.890307	360.665	0.490225	0.0754	0.448	0.233	0.299
IgE	G7-26	9.66873	18959.7	0.907833	17213.7	0	nd	0.105079	1.05981	nd	nd	0.0312	0.819	0.0149	nd
KIR-NKAT2	DX27	17.1838	1042.67	22.9719	691	26.7776	2855.33	1.47467	0.656335	1.60899	2.73005	0.413	0.148	0.0137	0.052
Notch2	MHN2-25	51.6113	94.6667	2.7429	536.667	0.733667	964	0.130534	5.60508	0.029884	10.226	0.154	0.0626	0.142	0.00214
PEAR1	492621	17.17	155	3.12	4400.33	0.952033	1117.67	0.20796	26.1869	0.0579577	7.29264	0.0731	0.419	0.025	0.0219
TIGIT	741182	20.9953	313	33.2251	484.333	38.8027	7037.67	2.54313	2.09467	1.55464	54.6707	0.571	0.233	0.379	0.421
TREML1	268420	12.2932	615	10.0829	731.667	2.9506	1080.67	1.00486	1.45024	0.302106	2.16323	0.716	0.761	0.121	0.426
CD95	DX2	44.3835	327	5.39163	976.667	3.63313	1322.67	0.114555	2.99104	0.0883865	4.07799	0.0989	0.027	0.105	0.0201
HLA-A3	GAP.A3	31.0203	1710	33.1367	5446.33	27.725	3581	4.68974	2.1642	17.3545	1.56066	0.416	0.238	0.446	0.977

## Sheet: Table S8
Table S8. Antibodies that bind monocytes. For each antigen, the specific clone, the frequency of positive monocytes and the corresponding median fluorescence intensity (MFI) in fWB and cPBMCs are reported. The cPBMCs/fWB ratios are indicated in columns G-H. The mean values of three independent measurements are shown. Paired T-tests were used to calculate the statistical significance of each compa…
Antigen	Clone	Fresh whole blood		cPBMCs		cPBMCs/fWB		cPBMCs vs fWB P-value
		BV421+ Monocytes %Monocytes	MFI on BV421+ Monocytes	BV421+ Monocytes %Monocytes	MFI on BV421+ Monocytes	BV421+ Monocytes %Monocytes	MFI on BV421+ Monocytes	BV421+ Monocytes %Monocytes	MFI on BV421+ Monocytes
IgG	G18-145	100	10278	100	1998.67	1	0.191398	nd	0.00276
CD126	M5	100	690.333	100	166	1	0.243319	nd	0.0168
CD100	A8	100	906	100	307.333	1	0.379765	nd	0.127
IgD	IA6-2	100	238.333	100	171	1	0.732897	nd	0.197
CD109	TEA2-16	100	3286.5	100	1979.67	1	0.788835	nd	0.501
CD141	1A4	100	571.5	100	463.5	1	0.811841	nd	0.21
LTBR	hTNFR-RP-M12	100	350.333	100	300	1	0.846354	nd	0.367
C3Areceptor	HC3ARZ8	100	454	100	392.333	1	0.849402	nd	0.0676166
IgE	G7-26	100	335.667	100	281.667	1	0.858283	nd	0.437
CD131	3D7	100	139.5	100	149.333	1	0.93897	nd	0.451
CD114	LMM741	100	154	100	148.5	1	0.964286	nd	0.666
CD321	M-Ab-F11	100	2244	100	2346	1	1.04863	nd	0.477
CD142	HTF-1	100	106	100	132	1	1.24596	nd	0.0173
CD124	hIL4R-M57	100	125	100	158.5	1	1.26641	nd	0.104
CD46	E4-3	100	3147	100	4602.67	1	1.53376	nd	0.0519
CD162	KPL-1	100	9479	100	14370.7	1	1.62584	nd	0.175
CD366	7D3	100	413	100	671	1	1.63036	nd	0.00315
HLA-DR	L243	100	5361.6	100	8148.33	1	1.66459	nd	0.0306
IL-1RAcP	89412	100	246.5	100	441	1	1.78862	nd	0.0604
CD277	232-5	100	891.6	100	1586.2	1	1.83157	nd	0.000603
CD105	266	100	155	100	286.667	1	1.86085	nd	0.0192
CD221	1H7	100	139	100	309.333	1	1.89657	nd	0.475
CD107a	H4A3	100	256.5	100	446.667	1	1.93693	nd	0.398
HLA-DR	G46-6	100	3133.75	100	5427.8	1	1.95103	nd	0.034
GPVI	HY101	100	177.333	100	299.667	1	1.99389	nd	0.0123
CD366	344823	100	456.667	100	971	1	2.10471	nd	0.0443
CD172b	B4B6	100	518.5	100	1031.33	1	2.33122	nd	0.0166
CD45	2D1	100	15534.7	100	35284.7	1	2.43613	nd	0.0124
CD262	B-K29	100	126	100	303.5	1	2.4781	nd	0.0908
Notch2	MHN2-25	100	443	100	1122.33	1	2.59614	nd	0.0124
CD368	9B9	100	111	100	341.667	1	2.7027	nd	0.00155
CD11c	S-HCL-3	100	3630.33	100	10422.7	1	2.86992	nd	0.0048
CD11b	D12	100	9114.33	100	33965.3	1	3.71392	nd	0.0204
CD11b	ICRF44	100	3777	100	10275.5	1	4.27263	nd	0.0537
JAML	401901	100	309.333	100	1254.33	1	4.99459	nd	0.0241
CD11c	B-ly6	100	1120	100	5881.67	1	5.3597	nd	0.0199
CD85k	ZM3.8	100	148.667	100	872.333	1	5.89305	nd	0.00945
CD11b	CBRM1/5	100	3840	100	5429	1	7.50436	nd	0.333
CD32	3D3	100	443.667	100	2460.33	1	8.08848	nd	0.0761
CD163	GHI/61	100	127.5	100	1173.33	1	10.9648	nd	0.299
CD47	B6H12	100	515.2	100	5479.5	1	11.5194	nd	0.00769
CD130	AM64	100	365	100	246	1	0.691541	nd	0.297
CD164	N6B6	100	970.667	100	3125.67	1	3.81378	nd	0.021
CD64	10.1	86.3643	1519.67	78.5827	3293.5	0.917949	3.15897	0.452	0.195
CD44	515	92.7892	34457.7	35.6766	42858.3	0.378395	1.28382	0.21	0.713
CD34	563	1.97737	1376.33	0.452833	1622.33	0.245789	1.26928	0.125	0.388
CD34	581	2.62997	1856	0.181	1997.67	0.282692	1.6153	0.319	0.862
CD210b	90220	95.875	664.667	95.8003	912.333	1.00013	1.40159	0.981	0.0536
CD217	133617	91.2819	1029	79.3743	1233.67	0.871035	1.20482	0.166	0.0303
CLEC-2	219133	13.9446	27624.3	30.1971	3994	1.97328	0.139935	0.612	0.0466
CD319	235614	10.8436	641.667	92.8113	1250	18.0252	2.21321	0.0064	0.167
PEAR1	492621	44.5239	318	87.5699	710.667	2.27499	2.44481	0.0759	0.0163
CD242	729632	13.2815	213	2.3119	874.667	0.193223	4.30389	0.0861	0.00263
CD156c	11G2	95.5127	11684	95.7171	7788.33	1.00263	0.662239	0.904	0.00347
CD282	11G7	84.0018	2663.5	96.9334	6183.67	1.1837	2.38933	0.296	0.0763
CD49b	12F1	35.5775	862.333	65.1372	742.667	4.07891	0.863229	0.314	0.439
CD151	14A2.H1	98.4444	3110.67	97.884	3134	0.994444	0.998936	0.521	0.931
CD170	1A5/CD170	95.7981	2815.5	94.2293	3812	0.983562	1.53455	0.722	0.218
CD43	1G10	99.0895	14583	98.1647	52508.7	0.990791	3.61119	0.57	0.00412
CD86	2331/FUN-1	95.7456	334.667	97.3782	1375.67	1.01731	4.13555	0.253	0.00161
CD84	2G7	94.6806	872.333	87.2651	1321.33	0.921899	1.53056	0.192	0.0792
CD166	3A6	85.2267	684.667	99.975	576.333	1.17893	0.849713	0.0735	0.131
CD290	3C10C5	3.6959	3570.5	1.9213	3896	0.529071	1.05602	0.194	0.933
CD16	3G8	18.935	1707.33	8.85123	26774.7	0.618062	16.2865	0.289	0.0493
CD137	4B4-1	2.0948	2982.67	0.55	528.333	0.360183	0.478136	0.191	0.234
CD371	50C1	91.3029	4888.33	95.3925	4222	1.04817	0.869422	0.297	0.214
CD40	5C3	90.4447	754.667	99.2091	742.333	1.09834	0.996859	0.0591	0.679
CD45RA	5H9	59.1951	1034.67	54.3094	4264.67	0.918559	4.10564	0.303	0.0336
CD354	6B1	84.3114	511.667	79.7632	856.333	0.94678	1.69017	0.366	0.0233
CD169	7-239	34.2911	472.667	28.3006	887.667	0.636626	1.99098	0.114	0.0074
CD34	8G12	1.54627	4274.33	0.264833	2575.67	0.267069	2.17602	0.171	0.678
CD115	9-4D2	94.3738	1855	1.27055	491.5	0.0134981	0.264974	0.0077	0.0077
CD49d	9F10	95.5807	2243	98.6049	3336.33	1.03211	1.5015	0.159	0.00832
CD91	A2MR-alpha2	96.9075	6921.33	97.6177	8835.33	1.00758	1.27754	0.652	0.147
CD148	A3	98.9935	5168.67	27.0154	49206	0.27194	10.5237	0.11	0.193
CD89	A59	96.9005	1327	74.9837	3792.33	0.773536	2.90477	0.02	0.0122
CD62P	AC1.2	81.6929	1131.67	82.6866	1153	1.0728	1.29327	0.96	0.956
FceR1alpha	AER-37	6.76303	1351.67	4.3608	1722.33	0.815438	1.41756	0.368	0.236
CD132	AG184	1.4328	4536	2.0663	784.333	2.26733	0.343106	0.0129	0.451
CD62P	AK4	38.3696	1078.33	30.1539	18938.3	0.437074	16.7578	0.648	0.19
CD49b	AK-7	39.3911	749.667	23.6875	1025.33	0.483511	1.50182	0.414	0.47
CD42a	ALMA16	23.1962	4647.67	86.1655	2771	3.92887	0.606434	0.00991	0.12
Integrin_AlphavBeta5	ALULA	1.06293	145039	2.178	1534.67	3.95749	0.0108845	0.119	0.0157
CD239	B64	13.8432	605	84.1065	1582	6.55641	2.66265	0.01	0.0843
CD16	B73-1	13.4134	5371.33	8.7895	11631.7	0.771315	2.10827	0.442	0.152
BAH-1	BAH-1	13.0825	53357	7.37787	24654.7	0.776663	0.528103	nd	nd
HLA-B7	BB7.1	31.4672	88424	33.7015	1765	50.3243	1.06517	0.187	0.503
HLA-A2	BB7.2	1.23237	478	1.27473	1034.67	1.13276	2.80646	0.844	0.0684
CD238	BRIC 203	48.7032	422.667	3.6187	503.333	0.0804026	1.21544	0.0211	0.395
CD86	BU63	90.9328	874.333	98.7746	1049.67	1.08694	1.23497	0.0379	0.318
CD102	CBR-1C2/2	93.8983	6842.67	99.6868	4378	1.06299	0.639182	0.132	0.000751
CD1d	CD1d42	88.827	1112.5	83.7911	1164	1.00175	1.0999	0.982	0.727
CD36	CLB-IVC7	87.9621	24750.7	92.4093	35943.3	1.05085	1.61014	0.00941	0.253
CD15s	CSLEX1	90.1724	1980.33	37.5208	3040.33	0.418874	2.88996	0.111	0.77
CD62L	DREG-56	90.3835	4983	10.4917	1223	0.116422	0.331369	0.00328	0.233
CD226	DX11	42.0062	927.5	13.4138	1303.33	0.313314	1.40101	0.0621	0.144
CD95	DX2	96.278	1581.67	96.9944	2219.33	1.00866	1.39933	0.839	0.0225
CD305	DX26	97.102	2318	95.0551	2649	0.978816	1.14637	0.607	0.0346
CD329	E10-286	97.4747	2625	98.0853	5610.33	1.00639	2.14099	0.477	0.0023
CD35	E11	93.2107	3849.67	88.3332	8758.33	0.947485	2.54771	0.04	0.0227
CD11a	G25-2	85.7459	15984	98.0701	16629.3	1.17527	1.1833	0.459	0.867
CD180	G28-8	91.0087	858.667	95.6831	1677	1.05351	1.94854	0.285	0.0354
CD8	G42-8	1.85197	382.667	31.937	1782.33	15.6837	5.4014	0.347	0.146
CD11a	G43-25B	82.0123	20329	99.0459	23290.7	1.23557	1.22836	0.186	0.525
CD44	G44-26	91.4678	14863.3	99.2712	65625.3	1.08965	4.56528	0.198	0.00222
CD235a	GA-R2(HIR2)	36.7353	127.5	4.0937	697	0.110991	5.84297	0.0516	0.0718
CD281	GD2.F4	7.05525	1119	1.8832	2308.5	0.257152	2.0171	0.0836	0.399
CD119	GIR-208	86.5155	1335.67	99.3937	508.667	1.15309	0.382178	0.0723	0.00747
CD49f	GoH3	50.1134	1913.33	28.7484	14293.3	0.388251	8.88202	0.398	0.218
CD307c	H57-597	15.8745	909	1.96825	4185.5	0.130646	3.85697	0.119	0.478
CD63	H5C6	96.4167	2814	76.6267	6144.67	0.791168	2.33022	0.262	0.029
CD54	HA58	88.6061	2403	99.0954	3404.67	1.12729	1.39777	0.197	0.161
CD38	HB7	84.4202	2434.83	90.87	2746.44	0.992611	0.9674	0.855	0.556
CD116	hGMCSFR-M1	86.7311	2090	92.08	2733.5	1.06184	1.30577	0.0669	0.109
CD45RA	HI100	71.8567	1276.67	47.4015	3654.33	0.65911	2.97922	0.0368	0.0285
CD10	HI10a	8.396	4205.5	4.97117	538.333	0.699966	0.14806	0.18	0.193
CD11a	HI111	92.4511	18554	97.4544	17005.3	1.06124	1.025	0.0126	0.898
CD53	HI29	96.2587	3107.67	98.1751	8011.67	1.01999	2.74805	0.0764	0.0669
CD33	HIM3-4	89.4839	1787.67	91.6942	3038	1.02406	1.70973	0.304	0.0248
CD147	HIM6	91.3981	4261.22	22.9348	83043.8	0.000128081	13.4632	0.0306	0.0938
CD42b	HIP1	52.0007	3858.84	10.799	37263.6	0.364048	2.20245	0.0997	0.0107
CD41a	HIP8	42.7984	11917.7	57.6068	11460.5	2.31238	0.390146	0.0468	0.118
CD38	HIT2	81.573	1929.67	81.8594	3285	1.00496	1.70257	0.947	0.0101
CD158a	HP-3E4	1.62733	14181.3	0.733067	376	1.12582	0.0283463	0.433	0.0299
CD120b	hTNFR-M1	94.1378	2176.33	83.0495	1453.67	0.883886	0.682481	0.0809	0.0934
CD55	IA10	98.0739	2407	97.5088	8103	0.994257	3.52194	0.479	0.248
CD49epsilon	IIA1	83.6799	4352.33	62.3061	4113.33	0.741707	0.948037	0.0359	0.298
CD81	JS-81	82.6171	900	62.573	1889.67	0.744552	2.34464	0.125	0.0241
CD31	L133-1	95.9349	12993.7	96.2461	13188	1.00326	1.03071	0.726	0.917
CD13	L138	97.4742	3207.5	97.9208	12278	1.00539	3.59429	0.651	0.0307
CD44	L178	95.7299	17673.7	99.1686	58175.3	1.03656	3.33188	0.185	0.00211
CD5	L17F12	1.24487	8619.33	1.16023	25943	0.763448	3.10222	0.911	0.151
CD49d	L25	95.7894	2260.33	99.7063	2744.67	1.04132	1.22555	0.104	0.101
CD43	L60	98.6505	15067.3	97.0907	29654	0.984218	2.00926	0.433	0.00993
CD54	LB-2	95.8978	612	99.5388	937	1.03806	1.52813	0.132	0.38
CD14	M5E2	85.4014	7836	85.0599	11909.7	0.996667	1.52637	0.778	0.0631
CD31	M89D3	94.3604	13764.7	96.8743	15246.5	1.00868	1.06203	0.693	0.295
CD29	MAR4	92.1538	3395.33	98.1641	2893	1.06695	0.855729	0.109	0.123
CD31	MBC_78.2	96.4112	2133	98.33	5104.67	1.02013	2.50607	0.217	0.00137
CD64	MD22	89.2725	4483.67	87.2061	7032	0.977218	1.57977	0.47	0.000704
CD222	MEM-238	85.4727	763.333	90.8594	720	1.0675	0.950493	0.327	0.569
CD10	MEM-78	7.3952	3609	5.51247	551.333	0.913586	0.181602	0.637	0.214
CD9	M-L13	34.8255	454.5	95.9841	1187	3.22217	3.03201	0.12	0.0746
CD24	ML5	3.90073	871	84.9723	533.333	26.6238	0.736768	0.000936	0.431
CD15	MMA	39.124	3556.33	45.208	884.333	2.45242	0.378415	0.847	0.2
CD205	MMRI-7	85.6208	1797	79.255	3337.33	0.921695	1.98323	0.138	0.0557
CD14	MΦP9	84.6057	14446.7	81.8582	32529.7	0.962695	2.33378	0.243	0.00296
CD1b	M-T101	1.59163	568.667	2.13313	808.667	1.47864	1.52642	0.0965	0.0634
CD45RB	MT4or6B6	96.7917	2335.33	96.7177	11613.7	0.999179	5.53642	0.932	0.036
CD56	NCAM16_2	13.0364	198.333	2.5641	1388.67	0.205765	7.17735	0.0687	0.000299
CD298	P-3E10	90.995	2284.67	97.4532	3149.67	1.07316	1.38203	0.13	0.0148
CD33	P67-6	97.6452	4257	92.647	5408	0.949651	1.29825	0.453	0.00398
CD93	R139	93.5881	1433	82.2958	6491	0.882881	4.56663	0.297	0.000548
CD8	RPA-T8	9.2363	698.667	9.2206	1119.33	0.625872	1.96948	0.991	0.164
CD61	RUU-PL7F12	30.1511	5756	95.1014	7907.67	3.57949	1.34231	0.0136	0.255
CD2	S5-2	0.3465	27707	88.8886	1635.83	422.656	0.0652118	3.61e-05	0.0829
CD172a/b	SE5A5	93.361	6843.5	86.5284	12272	0.89578	1.82086	0.047	0.11
HLA-DQ	SK10	36.4394	639	20.5175	1873	0.576658	3.15049	0.0853	0.0529
CD62L	SK11	69.9034	2087.25	59.8212	1389.75	0.889194	0.601677	0.505	0.284
CD155	SKII4	89.8922	1541.33	98.3524	1344.33	1.10805	0.873787	0.357	0.0634
CD165	SN2	18.8643	1194.67	0.6099	4787	0.203154	9.96742	0.181	0.0898
CD157	SY/11B5	91.908	5986	95.2241	11808.7	1.04811	1.99425	0.676	0.00905
IgKappalightchainST	TB28-2	92.6045	2416.33	95.3476	1443.5	1.04728	0.674397	0.566	0.0976
CD284	TF901	96.2533	247.333	99.2019	515.333	1.0308	2.10772	0.0931	0.000644
CD99	TÜ12	91.0575	435	79.0029	2518.5	0.922566	4.563	0.24	0.0255
CD48	TÜ145	95.4292	654.333	98.688	1563.67	1.03463	2.42006	0.152	0.0311
CD50	TU41	94.5177	14443.3	72.7637	22116.3	0.787045	1.54248	0.534	0.226
CD39	TU66	79.8741	374.667	86.9551	1263	1.0918	3.36833	0.0921	0.00259
Beta2microglobulin	Tu99	93.827	4369.67	30.371	5674.5	0.324344	0.773202	0.173	0.863
CD300c	TX45	97.9642	359.5	85.6409	1233.5	0.874205	3.43274	0.0113	0.00656
CD45RO	UCHL1	87.7565	936.333	57.1197	4485	0.660613	4.78441	0.0412	0.00996
CD98	UM7F8	84.7955	6575	98.3083	4952.33	1.19397	0.754506	0.306	0.0153
CD300f	UP-D1	98.2464	1773.5	96.9441	7329.5	0.986747	4.12602	0.275	0.0642
CD300e	UP-H1	96.6272	1311.83	96.5841	2405	1.00802	2.22461	0.53	0.102
CD158f	UP-R1	0.966833	10340	1.47947	4954.67	2.30299	0.498633	0.615	0.237
CD101	V7-1	95.3991	4443	95.5225	3848.33	1.00036	0.888236	0.993	0.185
CD92	VIM15	80.7809	6216	76.0436	6150	0.941526	0.995194	0.169	0.78
CD97	VIM3b	91.5735	11863.7	97.8815	23397	1.06957	1.97487	0.0613	0.000404
CD87	VIM5	97.3445	961.333	94.7273	3280.33	0.973059	3.56529	0.126	0.00436
CD61	VI-PL2	25.6084	6525.33	93.3087	5379	4.9266	0.794043	0.0235	0.289
CD217	W23-251	92.5598	1869.67	81.2681	1842	0.878705	0.992744	0.117	0.814
CD15	W6D3	20.5227	33945	1.7233	2681	0.133206	0.168177	0.126	0.165
CD10	W8E7	7.7158	1879	1.0294	1328.33	0.166033	0.98817	0.175	0.488
CD13	WM15	81.1367	1370.33	97.8318	6017.33	1.33021	4.63425	0.409	0.0271
CD33	WM53	96.8899	5112.33	98.6156	6760	1.01823	1.3914	0.317	0.125
CD31	WM59	94.2457	17890	97.29	14458.3	1.0341	0.826021	0.399	0.241
CD317	Y129	91.9936	1603.67	92.65	1797.67	1.00779	1.12271	0.862	0.151
CD132	TUGh4	53.9111	313	89.1171	2265.33	1.67392	7.25218	0.0152	0.00164
CD4v4	L120	1.02197	217.667	99.8484	148.333	108.684	0.68289	5.79e-06	0.0153
CD56	B159	8.6614	165.333	2.15837	1433.33	0.313872	8.81554	0.161	0.012
CD56	MY31	3.31847	449	3.8901	981.667	1.53776	2.19813	0.79	0.0152
CD56	R19-760	9.62197	151.667	3.068	1353.67	0.382244	8.84989	0.121	0.026
CD4	M-T477	92.8178	1032.33	96.8508	944.667	1.0441	0.913507	0.108	0.729
CD4	OKT4	90.5973	424.667	99.941	414	1.10346	1.03203	0.129	0.391
CD4	RPA-T4	92.5767	974.333	95.9662	723.333	1.03765	0.747346	0.547	0.0794
CD4	SK3	94.624	853.333	96.6619	601.333	1.02146	0.70363	0.263	0.0199

## Sheet: Table S9
Table S9. Effect of staining temperature on chemokine receptors in fresh T cells. For each antigen, the clone name, the positive cell frequency and the corresponding median fluorescence intensity (MFI) after staining samples at 37 °C and room temperature (RT) are reported. The 37/RT ratios are indicated in columns G-H. The mean values of three independent measurements are shown. Paired T-tests we…
antigen	clone	37°C		RT		37/RT		37 vs RT P-value
		BV421+ T cells %T cells	MFI on BV421+ T cells	BV421+ T cells %T cells	MFI on BV421+ T cells	BV421+ T cells %T cells	MFI on BV421+ T cells	BV421+ T cells %T cells	MFI on BV421+ T cells
CXCR2	6C6	2.26203	334	2.35243	277	0.940928	1.14422	0.609	0.358
CXCR3	1C6/CXCR3	47.9246	1146.33	48.0716	1020	1.00161	1.14457	0.868	0.553
CXCR4	12G5	91.6923	1342.33	88.9584	1146.33	1.03093	1.17778	0.0263	0.0259
CXCR5	RF8B2	16.4944	1655.67	16.3469	1515.33	1.01195	1.0923	0.697	0.0122
CXCR6	13B1E5	11.9797	829	10.186	488.25	1.80748	2.91677	0.778	0.589
CCR2	LS1321D9	20.4646	1827.67	5.30103	317.333	3.87305	5.93359	0.01	0.0251
CCR4	1G1	30.9456	508.333	29.4052	487.667	1.07408	1.04747	0.336	0.307
CCR5	2D7	43.9523	2638	44.0716	2010.67	0.99083	1.3231	0.919	0.0706
CCR5	3A9	37.5764	1816	38.1445	1909.33	0.998506	0.950921	0.716	0.568
CCR6	11A9	30.2592	2290	30.3886	1907.33	0.996609	1.20151	0.588	0.00269
CCR7	2-L1-A	81.6633	1772.67	76.315	1035.67	1.0796	1.79597	0.215	0.0842
CCR7	3D12	80.8265	1363	80.579	1145.67	1.00297	1.19292	0.138	0.00184
CCR2	48607	10.3088	279	13.4202	384.333	0.771697	0.72006	0.0455	0.519
CCR7	150503	68.734	2047.33	68.4194	1777.33	1.00132	1.15534	0.777	0.189
CCR8	433H	6.8045	560.5	5.02563	416.333	1.16896	1.38464	0.031	0.0558
CXCR1	5A12	6.25623	209	5.76047	155.667	1.12555	1.34062	0.439	0.036

## Sheet: Table S10
Table S10. Effect of staining temperature on chemokine receptors in fresh NKe cells. For each antigen, the clone name, the positive cell frequency and the corresponding median fluorescence intensity (MFI) after staining samples at 37 °C and room temperature (RT) are reported. The 37/RT ratios are indicated in columns G-H. The mean values of three independent measurements are shown. Paired T-tests…
antigen	clone	37°C		RT		37/RT		37 vs RT P-value
		BV421+ NKe %Nke	MFI on BV421+ Nke	BV421+ NKe %Nke	MFI on BV421+ Nke	BV421+ NKe %Nke	MFI on BV421+ Nke	BV421+ NKe %Nke	MFI on BV421+ Nke
CXCR2	6C6	62.1062	1797.33	57.3116	1061	1.12877	1.66948	0.358	0.103
CXCR4	12G5	6.83257	7720	6.38917	6173.33	1.04259	1.24663	0.831	0.0485
CCR2	LS1321D9	11.1907	3063.33	3.8143	404.667	3.17352	7.52058	0.0233	0.178
CCR3	5E8-G9-B4	3.7035	13464	5.7162	7917	1.0407	1.70843	0.711	0.109
CCR4	1G1	9.29213	1958	13.8964	1833.67	0.683694	1.10483	0.0892	0.533
CCR5	2D7	23.5306	629.667	20.5599	555.667	1.13774	1.14486	0.129	0.136
CCR5	3A9	13.4829	528.667	13.8651	538.333	0.985116	0.986846	0.668	0.706
CCR7	2-L1-A	1.5641	388.333	2.6217	305.333	0.88055	1.68319	0.461	0.584
CCR7	3D12	1.4271	796.333	1.0744	855.333	0.841206	0.958608	0.5	0.626
CCR2	48607	11.7333	1428.33	11.8453	1363	1.05981	1.0469	0.98	0.0831
CCR7	150503	21.8676	271.333	22.3488	269.333	1.01481	1.00897	0.848	0.751
CCR8	433H	3.5834	503.5	2.9607	489.667	1.24442	0.991122	0.187	0.323
CXCR1	5A12	43.08	409	41.1926	261.333	1.11238	1.57882	0.789	0.0198

[truncated: 10 more sheets: Table S11, Table S12, Table S13, Table S14, Table S15, Table S16, Table S17, Table S18, Table S19, Table S20]
